# Supplementary material for: MYO1G promoter hypomethylation correlates with its mRNA expression, lymphocyte infiltration, and immunotherapy response in melanoma
Source: Front Oncol. 2025 Jun 10;15:1585450. doi: 10.3389/fonc.2025.1585450 (PMC12185404; doi:10.3389/fonc.2025.1585450)
Supplement: Supplementary file 2 [file Table1.xlsx]

## Sheet: Supplementary Table S2
Supplementary Table S2. Upregulated genes in low MYO1G promoter methylation group
Genes	baseMean	log2FoldChange	lfcSE	stat	pvalue	padj
RHOH	493.905	3.31985	0.145761	22.776	7.93e-115	3.03e-110
ACAP1	1164.19	2.81002	0.123696	22.7172	3.03e-114	5.8e-110
TBC1D10C	901.17	2.97405	0.1341	22.1779	5.61e-109	7.16e-105
ARHGAP9	1040.39	2.60162	0.120257	21.6338	8.64e-104	8.27e-100
FAM129C	253.539	4.22769	0.196072	21.5619	4.09e-103	2.61e-99
LTB	1159.27	3.54263	0.164286	21.5638	3.93e-103	2.61e-99
CYTIP	766.333	2.79935	0.131214	21.3343	5.46e-101	2.99e-97
ITGB2-AS1	174.302	3.21668	0.151382	21.2487	3.39e-100	1.62e-96
CD247	591.307	2.98615	0.14057	21.2431	3.82e-100	1.62e-96
PCED1B-AS1	470.241	2.69584	0.126964	21.2331	4.73e-100	1.81e-96
CORO1A	5970.22	2.74691	0.130292	21.0827	1.15e-98	3.99e-95
SP140	475.072	2.86437	0.136549	20.9768	1.07e-97	3.41e-94
ZC3H12D	167.106	2.67713	0.127682	20.9672	1.31e-97	3.85e-94
S1PR4	290.027	2.8519	0.137051	20.809	3.58e-96	9.8e-93
RASAL3	1019.02	2.67137	0.128774	20.7446	1.37e-95	3.5e-92
TMEM156	118.562	3.32388	0.160483	20.7118	2.71e-95	6.49e-92
LRMP	436.703	2.89958	0.140124	20.693	4.01e-95	9.02e-92
TRAF3IP3	670.843	2.86042	0.138465	20.6581	8.25e-95	1.76e-91
ICAM3	203.202	2.99592	0.145097	20.6478	1.02e-94	2.06e-91
CCR7	674.517	3.5525	0.172738	20.5659	5.55e-94	1.06e-90
SASH3	1751.48	2.623	0.127627	20.552	7.38e-94	1.35e-90
PTPN6	2764.11	2.46056	0.119876	20.5258	1.27e-93	2.2e-90
LINC01215	80.3883	4.41245	0.215113	20.5122	1.68e-93	2.79e-90
LCK	1155.38	3.06839	0.149628	20.5069	1.87e-93	2.98e-90
TAGAP	649.769	2.54494	0.124153	20.4984	2.22e-93	3.41e-90
LINC00861	199.873	3.73707	0.182615	20.4642	4.49e-93	6.61e-90
TRBC2	2173.52	3.17571	0.155233	20.4577	5.13e-93	7.28e-90
BIN2	739.235	2.42095	0.118713	20.3933	1.92e-92	2.62e-89
SNX20	673.927	2.62509	0.129057	20.3405	5.63e-92	7.43e-89
RASGRP2	579.751	3.03676	0.149741	20.28	1.93e-91	2.46e-88
SIT1	376.722	3.12823	0.154315	20.2718	2.28e-91	2.82e-88
CSF2RB	1003.55	2.50259	0.123654	20.2387	4.47e-91	5.35e-88
NCR3	68.008	3.04665	0.15057	20.2342	4.9e-91	5.68e-88
CD3D	728.365	3.16247	0.156387	20.222	6.26e-91	7.05e-88
TESPA1	291.494	3.08631	0.153112	20.1573	2.32e-90	2.47e-87
PSTPIP1	540.19	2.52924	0.125475	20.1573	2.32e-90	2.47e-87
MYO1G	1027.49	2.43576	0.120958	20.1373	3.48e-90	3.6e-87
IL32	2399.53	2.61642	0.130117	20.1082	6.26e-90	6.3e-87
CD6	938.73	2.80655	0.140077	20.0357	2.69e-89	2.64e-86
RP4-647J21.1	77.8272	2.66354	0.133087	20.0135	4.2e-89	4.02e-86
RLTPR	470.393	2.8091	0.140502	19.9934	6.29e-89	5.87e-86
BANK1	386.783	4.18224	0.209351	19.9772	8.7e-89	7.93e-86
PTPN22	344.16	2.62446	0.131726	19.9236	2.54e-88	2.26e-85
STAP1	115.674	3.77273	0.189421	19.9171	2.89e-88	2.51e-85
SELL	1812	3.06222	0.154229	19.8551	9.96e-88	8.47e-85
CD5	710.524	2.9813	0.150273	19.8392	1.37e-87	1.14e-84
IKZF1	1434.23	2.71918	0.137186	19.8211	1.96e-87	1.59e-84
IL2RG	2884.65	2.82433	0.142642	19.8002	2.96e-87	2.32e-84
CD3E	2290.76	3.09814	0.156471	19.8	2.97e-87	2.32e-84
C16orf54	369.479	2.75807	0.139445	19.7789	4.52e-87	3.46e-84
CD37	2448.55	2.60797	0.132289	19.7142	1.63e-86	1.2e-83
SLAMF6	609.362	3.05869	0.155145	19.7151	1.6e-86	1.2e-83
SLA2	322.771	2.83423	0.143951	19.6888	2.69e-86	1.94e-83
IL15RA	486.176	2.02985	0.103242	19.6611	4.64e-86	3.29e-83
TLR10	192.871	3.63987	0.185175	19.6564	5.1e-86	3.55e-83
IL21R	469.873	2.86694	0.145966	19.6411	6.89e-86	4.71e-83
ARHGAP30	2346.66	2.2535	0.114803	19.6292	8.7e-86	5.84e-83
PARP15	283.731	3.17409	0.162018	19.591	1.84e-85	1.22e-82
UBASH3A	222.457	3.00173	0.153243	19.588	1.96e-85	1.27e-82
SPOCK2	2816.98	2.45437	0.125452	19.5642	3.12e-85	1.99e-82
CNR2	101.076	4.33333	0.221555	19.5587	3.48e-85	2.18e-82
CD52	1679.68	2.87124	0.146829	19.555	3.74e-85	2.31e-82
CXCR6	479.138	2.86586	0.146873	19.5125	8.6e-85	5.23e-82
LY9	309.603	3.00837	0.154232	19.5056	9.84e-85	5.89e-82
P2RY8	739.823	2.39682	0.123216	19.4522	2.79e-84	1.64e-81
FUT7	56.2967	2.94989	0.151734	19.4411	3.46e-84	2.01e-81
AC079767.4	59.8169	3.30644	0.170187	19.4283	4.45e-84	2.54e-81
RP11-23J18.1	19.9401	2.70342	0.139159	19.4268	4.58e-84	2.58e-81
TRBV28	631.375	3.14178	0.16176	19.4225	4.98e-84	2.76e-81
CD27	865.211	3.02013	0.155748	19.3911	9.18e-84	5.02e-81
CD2	1392.93	2.96151	0.15276	19.3868	9.98e-84	5.38e-81
GIMAP4	1890.79	2.15635	0.111235	19.3856	1.02e-83	5.43e-81
TBX21	163.626	2.84164	0.14664	19.3783	1.18e-83	6.17e-81
GIMAP7	748.481	2.42032	0.12499	19.3642	1.55e-83	8e-81
RP11-327F22.2	20.1081	2.79611	0.144669	19.3276	3.15e-83	1.61e-80
CCDC69	1257.95	2.32963	0.120558	19.3237	3.39e-83	1.71e-80
PIM2	2933.47	2.08625	0.107973	19.3219	3.51e-83	1.75e-80
IKZF3	1852.91	3.08181	0.159806	19.2847	7.23e-83	3.55e-80
WAS	1296.43	2.27626	0.118071	19.2787	8.1e-83	3.93e-80
RAC2	4417.35	2.57458	0.133809	19.2408	1.69e-82	8.07e-80
LTA	95.82	2.9687	0.154332	19.2357	1.86e-82	8.78e-80
CD53	3319.34	2.32075	0.120933	19.1904	4.45e-82	2.08e-79
ITGAL	2748.06	2.7803	0.144927	19.1841	5.03e-82	2.29e-79
NLRC3	477.84	2.17502	0.113374	19.1844	4.99e-82	2.29e-79
VAV1	927.194	2.34187	0.122111	19.1782	5.63e-82	2.53e-79
GIMAP1	503.013	2.09723	0.109538	19.1461	1.04e-81	4.64e-79
INPP5D	2070.29	2.25565	0.117824	19.1443	1.08e-81	4.75e-79
TRAT1	128.707	3.33107	0.1741	19.1331	1.34e-81	5.82e-79
AC133644.2	59.0976	2.61858	0.136886	19.1297	1.43e-81	6.15e-79
TREML2	58.4987	3.68623	0.192723	19.1271	1.5e-81	6.38e-79
CD69	301.828	3.02341	0.158123	19.1207	1.7e-81	7.15e-79
FCRL3	423.511	3.5631	0.186697	19.0849	3.37e-81	1.4e-78
MS4A1	1368.14	4.67869	0.245209	19.0804	3.67e-81	1.51e-78
GPR171	149.743	3.05583	0.160236	19.0708	4.41e-81	1.8e-78
IL7R	1189.21	2.96867	0.155858	19.0473	6.92e-81	2.79e-78
IRF8	1485.65	2.55022	0.133967	19.0361	8.57e-81	3.42e-78
MFNG	759.151	2.00962	0.105675	19.017	1.23e-80	4.87e-78
CARD11	742.971	2.74626	0.144674	18.9825	2.38e-80	9.3e-78
STAT4	228.148	2.2319	0.117735	18.9569	3.87e-80	1.5e-77
PTPRC	3919.86	2.79384	0.147456	18.9469	4.69e-80	1.79e-77
RASSF5	1557.61	2.13808	0.112852	18.9459	4.78e-80	1.81e-77
LGALS2	148.44	2.74235	0.144922	18.9229	7.39e-80	2.77e-77
SH2D1A	320.104	3.10123	0.164009	18.9089	9.63e-80	3.58e-77
TNFSF14	90.9356	2.49448	0.132047	18.8908	1.36e-79	5e-77
P2RY10	155.943	3.16339	0.16747	18.8893	1.4e-79	5.09e-77
SLA	1514.83	2.1965	0.116395	18.8712	1.97e-79	7.11e-77
NCF1C	245.542	2.63142	0.139499	18.8633	2.29e-79	8.18e-77
CD7	1119.26	2.98392	0.158314	18.8481	3.04e-79	1.08e-76
RP5-1091N2.9	25.6768	2.42389	0.128958	18.7959	8.16e-79	2.87e-76
FCER2	361.881	4.75654	0.253429	18.7687	1.36e-78	4.69e-76
CD3G	411.794	2.98775	0.159185	18.769	1.35e-78	4.69e-76
GNGT2	106.267	2.12271	0.113326	18.731	2.77e-78	9.46e-76
TRAC	3070.33	2.82624	0.150955	18.7224	3.25e-78	1.1e-75
GZMA	699.152	2.96068	0.158242	18.7098	4.12e-78	1.38e-75
KLRB1	117.247	2.29296	0.122646	18.6958	5.35e-78	1.78e-75
IL2RB	1971.34	2.50818	0.134449	18.6553	1.14e-77	3.78e-75
ZBTB32	74.389	2.36022	0.126534	18.653	1.19e-77	3.91e-75
NCF1B	149.93	2.65643	0.142436	18.6499	1.26e-77	4.1e-75
FGD3	824.348	2.149	0.115425	18.6182	2.29e-77	7.36e-75
PARVG	1093.91	2.15663	0.115868	18.6129	2.53e-77	8.06e-75
GZMB	817.346	3.0642	0.164818	18.5913	3.78e-77	1.19e-74
CD19	430.241	4.00182	0.215322	18.5853	4.23e-77	1.33e-74
CD72	640.044	2.2912	0.123296	18.5829	4.42e-77	1.38e-74
TRBV19	64.6442	3.30652	0.178028	18.573	5.31e-77	1.64e-74
TRBV25-1	54.7123	3.10448	0.167168	18.571	5.52e-77	1.69e-74
ZBP1	258.506	2.92893	0.157802	18.5607	6.68e-77	2.01e-74
RP11-18H21.1	30.2883	3.23885	0.174496	18.5612	6.63e-77	2.01e-74
LINC00402	23.3305	4.38133	0.236098	18.5573	7.12e-77	2.13e-74
TIGIT	858.335	2.9639	0.159779	18.55	8.16e-77	2.42e-74
PLEK	2288.09	2.29875	0.124052	18.5306	1.17e-76	3.42e-74
CXCL13	1661.05	3.5829	0.193347	18.5309	1.16e-76	3.42e-74
IL10RA	2398.77	2.23171	0.120483	18.5231	1.34e-76	3.9e-74
GZMH	398.3	3.17263	0.171304	18.5205	1.41e-76	4.06e-74
NCF4	744.773	1.95351	0.105492	18.5181	1.48e-76	4.21e-74
CRTAM	160.192	2.78042	0.150245	18.5059	1.85e-76	5.25e-74
RP5-1171I10.5	132.436	3.08333	0.166678	18.4987	2.11e-76	5.95e-74
TNFRSF1B	3947.21	1.90608	0.10306	18.4948	2.27e-76	6.35e-74
TRBV5-1	59.0765	3.3076	0.179352	18.4419	6.06e-76	1.68e-73
CCDC88B	1249.53	1.97604	0.107165	18.4393	6.36e-76	1.75e-73
TNFAIP8L2	346.508	2.05762	0.111593	18.4385	6.45e-76	1.76e-73
SIRPG	446.646	3.09158	0.167792	18.4251	8.26e-76	2.23e-73
IL18RAP	51.3713	2.69672	0.146359	18.4254	8.22e-76	2.23e-73
TNFAIP8	933.025	1.94435	0.105594	18.4135	1.02e-75	2.74e-73
LY75	314.405	2.55517	0.138913	18.394	1.47e-75	3.9e-73
PRF1	1848.79	2.9892	0.162746	18.3672	2.4e-75	6.34e-73
SELPLG	1932.29	2.07965	0.11323	18.3666	2.43e-75	6.37e-73
2024-09-01	1121.34	2.20519	0.120212	18.3442	3.68e-75	9.57e-73
MYO1F	1883.24	1.98585	0.10836	18.3264	5.1e-75	1.32e-72
CD40LG	86.093	3.17437	0.173458	18.3006	8.19e-75	2.1e-72
RP11-455F5.5	20.0402	2.87774	0.157343	18.2895	1e-74	2.56e-72
NCKAP1L	2654.54	2.18251	0.119502	18.2635	1.62e-74	4.1e-72
ARRDC5	18.1479	2.71659	0.148761	18.2614	1.68e-74	4.23e-72
GZMK	584.109	3.19787	0.175271	18.2452	2.26e-74	5.65e-72
CTD-2547L24.3	40.3563	2.49912	0.137107	18.2275	3.12e-74	7.76e-72
TRAV8-3	24.2141	3.19062	0.175219	18.2094	4.35e-74	1.07e-71
USP30-AS1	61.7248	2.64057	0.14535	18.1669	9.43e-74	2.31e-71
TBC1D27	41.9305	4.39594	0.241985	18.1662	9.56e-74	2.33e-71
WDFY4	1146.27	2.4842	0.136808	18.1582	1.11e-73	2.68e-71
TIMD4	85.9467	3.58482	0.197426	18.1578	1.11e-73	2.68e-71
FGD2	711.236	2.22055	0.122349	18.1493	1.3e-73	3.11e-71
GMFG	1239.9	2.01401	0.111037	18.1382	1.59e-73	3.78e-71
CXCR3	588.017	2.93743	0.161977	18.1349	1.69e-73	3.99e-71
HLA-DOB	298.145	2.92443	0.161266	18.1342	1.71e-73	4.02e-71
CD48	1389.76	2.59456	0.143082	18.1334	1.74e-73	4.06e-71
HCLS1	3574.95	2.0725	0.114378	18.1198	2.22e-73	5.16e-71
NKG7	1782.25	3.10422	0.171433	18.1075	2.78e-73	6.41e-71
RP11-960L18.1	19.7926	3.04055	0.167951	18.1038	2.98e-73	6.82e-71
CCL4	806.965	2.59679	0.143575	18.0867	4.06e-73	9.24e-71
DOK2	864.462	2.10402	0.116545	18.0533	7.43e-73	1.68e-70
TRAV12-3	25.3637	3.12259	0.173319	18.0165	1.45e-72	3.26e-70
PCED1B	569.378	2.38859	0.132601	18.0134	1.53e-72	3.43e-70
DAPP1	279.453	2.58504	0.143653	17.995	2.13e-72	4.74e-70
APBB1IP	1112.08	2.20026	0.122484	17.9635	3.76e-72	8.32e-70
CCL5	5186.25	2.85101	0.158859	17.9468	5.08e-72	1.12e-69
ITK	611.397	2.64137	0.14764	17.8906	1.4e-71	3.05e-69
AP003774.1	14.692	2.74879	0.153686	17.8858	1.52e-71	3.31e-69
GIMAP5	134.887	2.29635	0.128443	17.8784	1.74e-71	3.76e-69
ARL11	136.593	1.98851	0.111238	17.8762	1.81e-71	3.89e-69
LINC00996	43.1032	2.78916	0.156243	17.8514	2.82e-71	6.02e-69
CYTH4	1438.3	1.91313	0.107392	17.8146	5.45e-71	1.16e-68
PLAC8	234.336	2.8663	0.161006	17.8024	6.77e-71	1.43e-68
EVI2B	1203.1	2.12697	0.119583	17.7865	8.99e-71	1.89e-68
SOCS1	275.153	2.1513	0.120995	17.78	1.01e-70	2.11e-68
TRAV13-1	34.3344	3.14377	0.177039	17.7575	1.51e-70	3.14e-68
PTPN7	1226.68	2.44869	0.138203	17.7181	3.04e-70	6.29e-68
SCIMP	446.5	2.28662	0.129111	17.7105	3.48e-70	7.16e-68
NCF1	433.219	2.54651	0.143827	17.7054	3.81e-70	7.8e-68
BLK	268.921	3.80396	0.21491	17.7003	4.17e-70	8.5e-68
FOXP3	364.294	2.02983	0.114747	17.6896	5.04e-70	1.02e-67
CCRL2	180.611	1.95772	0.1108	17.6689	7.28e-70	1.47e-67
NUGGC	97.9848	3.19614	0.181042	17.6542	9.45e-70	1.89e-67
AC092580.4	42.7545	3.00416	0.170171	17.6538	9.52e-70	1.9e-67
TRBV18	22.0449	3.14741	0.178697	17.6131	1.96e-69	3.88e-67
TNFSF8	152.163	2.21051	0.12553	17.6095	2.08e-69	4.11e-67
RP11-652L8.4	11.0385	2.37772	0.1353	17.5736	3.92e-69	7.7e-67
AMICA1	832.431	2.17979	0.124234	17.5458	6.4e-69	1.25e-66
HSH2D	373.485	2.96158	0.168852	17.5395	7.16e-69	1.39e-66
BLNK	346.535	2.33112	0.13299	17.5285	8.68e-69	1.68e-66
SPN	1179.38	2.4822	0.141613	17.528	8.76e-69	1.69e-66
BCL11B	439.652	2.79218	0.159376	17.5195	1.02e-68	1.95e-66
THEMIS	149.44	3.03691	0.173364	17.5175	1.05e-68	2.01e-66
PRDM1	949.825	2.00157	0.114284	17.5141	1.12e-68	2.12e-66
SPIB	344.092	3.38406	0.193268	17.5097	1.21e-68	2.28e-66
AC009133.17	12.8345	3.13084	0.178875	17.503	1.36e-68	2.55e-66
LAX1	232.207	3.00285	0.171856	17.4731	2.3e-68	4.29e-66
TRAV9-2	21.6688	3.25431	0.186331	17.4652	2.64e-68	4.9e-66
JAKMIP1	130.426	2.91233	0.167108	17.4279	5.07e-68	9.38e-66
SIGLEC10	639.132	2.36723	0.135921	17.4162	6.21e-68	1.14e-65
SAMD3	80.8271	2.64114	0.151699	17.4104	6.88e-68	1.26e-65
TCL1A	409.671	4.38876	0.252083	17.41	6.93e-68	1.26e-65
TRAV17	24.516	3.07778	0.177173	17.3717	1.35e-67	2.45e-65
PSD4	1535.53	2.07733	0.119759	17.3459	2.12e-67	3.82e-65
LAPTM5	14436.6	1.95514	0.112716	17.3457	2.12e-67	3.82e-65
CLEC17A	72.5876	3.54158	0.204298	17.3353	2.55e-67	4.55e-65
CLECL1	47.4203	2.56247	0.147823	17.3347	2.57e-67	4.58e-65
LINC00528	34.3943	2.56417	0.147972	17.3287	2.86e-67	5.06e-65
GIMAP6	1135.11	1.86146	0.10744	17.3256	3.01e-67	5.32e-65
RP4-728D4.2	29.4569	2.0329	0.117379	17.3192	3.37e-67	5.92e-65
TRBV20-1	115.184	2.97737	0.172198	17.2904	5.56e-67	9.71e-65
FMNL1	2502.85	1.99034	0.115163	17.2829	6.33e-67	1.1e-64
CFP	270.065	2.3886	0.138263	17.2758	7.16e-67	1.24e-64
TRBV10-3	26.3575	3.5587	0.206015	17.274	7.39e-67	1.27e-64
POU2AF1	1171.04	3.39096	0.196338	17.271	7.77e-67	1.33e-64
TRBV7-9	70.92	3.16799	0.183428	17.271	7.78e-67	1.33e-64
TTC24	52.1146	2.94333	0.170523	17.2606	9.31e-67	1.58e-64
PLA2G2D	1321.12	3.77317	0.218611	17.2598	9.45e-67	1.6e-64
IPCEF1	207.581	2.43346	0.141003	17.2582	9.71e-67	1.64e-64
TRAV8-2	24.6903	3.13927	0.181978	17.2508	1.1e-66	1.85e-64
KIAA0125	221.105	3.8776	0.224979	17.2354	1.44e-66	2.41e-64
ITGB2	9104.9	2.13745	0.124151	17.2166	1.99e-66	3.32e-64
PAX5	608.743	4.18096	0.242858	17.2157	2.03e-66	3.36e-64
TRAV4	24.5052	3.21528	0.186782	17.2141	2.08e-66	3.43e-64
SPNS3	43.7207	2.54387	0.147804	17.2111	2.19e-66	3.6e-64
IL18BP	1834.6	2.06273	0.11997	17.1937	2.96e-66	4.84e-64
CD96	640.86	2.59134	0.150903	17.1722	4.29e-66	6.99e-64
CCR5	879.818	2.46928	0.144017	17.1458	6.75e-66	1.1e-63
TRBV29-1	54.2486	3.26509	0.190568	17.1334	8.36e-66	1.35e-63
HCST	457.086	2.15846	0.126018	17.1282	9.14e-66	1.47e-63
CLNK	36.2366	2.50949	0.146524	17.1268	9.36e-66	1.5e-63
LINC00926	262.824	3.0007	0.175282	17.1193	1.07e-65	1.7e-63
TNIP3	53.6049	2.88495	0.16859	17.1122	1.2e-65	1.91e-63
TRGC2	144.612	2.92245	0.170812	17.1092	1.27e-65	2e-63
SAMSN1	541.908	2.21037	0.129216	17.1061	1.34e-65	2.11e-63
FASLG	148.871	2.90152	0.170143	17.0534	3.3e-65	5.17e-63
FCRL6	110.257	2.43675	0.142914	17.0504	3.47e-65	5.42e-63
ICOS	175.204	2.62123	0.153781	17.0452	3.79e-65	5.9e-63
TRAV8-6	30.7157	3.01356	0.176801	17.0449	3.82e-65	5.91e-63
FLT3	61.7507	2.63997	0.154912	17.0417	4.03e-65	6.22e-63
CD28	345.103	2.1086	0.123766	17.0369	4.37e-65	6.72e-63
AKNA	3278.27	1.7133	0.100613	17.0286	5.04e-65	7.72e-63
NFAM1	868.963	2.04045	0.119837	17.0269	5.19e-65	7.91e-63
TMSB4X	35793.2	1.7538	0.103058	17.0176	6.08e-65	9.24e-63
C11orf21	109.548	2.55468	0.15034	16.9927	9.3e-65	1.41e-62
LILRB1	680.626	2.20874	0.130106	16.9765	1.23e-64	1.85e-62
GPR18	109.575	2.61962	0.154396	16.9669	1.44e-64	2.17e-62
CD8B	497.474	3.02615	0.178753	16.9293	2.74e-64	4.09e-62
DOCK2	2019.92	2.03424	0.120252	16.9164	3.4e-64	5.07e-62
CTSW	741.722	2.65861	0.157191	16.9133	3.59e-64	5.33e-62
SSTR3	33.007	3.20517	0.189577	16.907	4e-64	5.9e-62
PDCD1	514.645	2.96762	0.175556	16.9041	4.2e-64	6.18e-62
RP13-297E16.4	15.2594	2.96688	0.175544	16.9011	4.42e-64	6.48e-62
RP11-428G5.5	14.5107	3.74558	0.221665	16.8975	4.69e-64	6.86e-62
LAT2	747.581	1.78356	0.105562	16.8959	4.83e-64	7.02e-62
FCRL5	504.044	3.64497	0.215771	16.8928	5.09e-64	7.37e-62
TRBV5-4	23.3688	3.07618	0.182288	16.8754	6.83e-64	9.86e-62
KLRD1	307.287	2.60192	0.154195	16.8742	6.97e-64	1e-61
TNFRSF9	488.5	2.65727	0.157634	16.8572	9.28e-64	1.33e-61
TRGV10	26.8693	2.9711	0.176333	16.8494	1.06e-63	1.51e-61
HLA-DMB	3447.33	2.06734	0.122717	16.8463	1.12e-63	1.59e-61
RP11-24F11.2	21.8084	2.08561	0.124057	16.8118	2e-63	2.84e-61
PTK2B	1986.28	1.53905	0.0915644	16.8083	2.12e-63	3e-61
CD8A	2234.57	2.91805	0.173671	16.8022	2.35e-63	3.31e-61
P2RY13	238.184	2.38909	0.1422	16.8009	2.4e-63	3.37e-61
SLAMF8	1736.27	2.20152	0.131362	16.7592	4.85e-63	6.77e-61
RP11-1399P15.1	12.933	3.218	0.192083	16.7531	5.37e-63	7.48e-61
CD300LF	228.063	2.12032	0.126568	16.7524	5.44e-63	7.54e-61
CTD-2020K17.1	132.688	2.41703	0.144369	16.7421	6.47e-63	8.94e-61
TRAV36DV7	7.68708	3.13488	0.187262	16.7406	6.63e-63	9.13e-61
RP11-325F22.2	28.5927	2.38236	0.142314	16.7402	6.68e-63	9.17e-61
ADAM28	405.3	2.4054	0.143819	16.7252	8.59e-63	1.17e-60
C10orf128	330.338	1.77266	0.106001	16.723	8.92e-63	1.21e-60
LAG3	1561.59	2.9633	0.177242	16.719	9.53e-63	1.29e-60
TNFRSF13B	90.8588	3.74408	0.223989	16.7155	1.01e-62	1.37e-60
FAM26F	747.221	2.4472	0.146671	16.6849	1.69e-62	2.27e-60
IL12RB1	617.793	2.30532	0.138349	16.6631	2.43e-62	3.27e-60
FTH1P22	30.1095	2.96018	0.177658	16.6623	2.46e-62	3.3e-60
HNRNPA1P21	47.8855	2.24483	0.134826	16.6498	3.04e-62	4.05e-60
VPREB3	153.605	3.41071	0.20486	16.649	3.08e-62	4.09e-60
HCK	1367.38	1.87482	0.112645	16.6436	3.37e-62	4.46e-60
AC023590.1	13.1284	2.79686	0.16805	16.643	3.4e-62	4.49e-60
TRBJ2-7	7.77761	3.10168	0.186654	16.6173	5.23e-62	6.87e-60
ABI3	902.985	1.84909	0.111443	16.5922	7.93e-62	1.04e-59
FGR	734.693	2.02042	0.121773	16.5917	8e-62	1.05e-59
LST1	734.642	1.87578	0.113106	16.5842	9.07e-62	1.18e-59
KLHDC7B	279.629	2.54816	0.15383	16.5648	1.25e-61	1.63e-59
RP13-580F15.2	12.8441	2.76059	0.166754	16.5549	1.48e-61	1.91e-59
P2RY6	306.292	1.81159	0.109458	16.5505	1.59e-61	2.05e-59
GP1BA	272.085	2.71545	0.164081	16.5494	1.62e-61	2.08e-59
AIF1	1607.19	1.86302	0.112622	16.5422	1.82e-61	2.33e-59
CD86	791.836	1.88169	0.113913	16.5186	2.7e-61	3.42e-59
LCP1	10499.8	2.094	0.126765	16.5188	2.69e-61	3.42e-59
PCAT29	19.6398	3.02498	0.183122	16.5189	2.68e-61	3.42e-59
RP11-367G6.3	15.5494	2.62355	0.158857	16.5151	2.86e-61	3.61e-59
XCR1	135.085	2.6991	0.163505	16.5078	3.23e-61	4.06e-59
CD79A	1996.49	3.45159	0.209145	16.5033	3.47e-61	4.36e-59
RP11-16E12.2	82.9386	2.8918	0.175231	16.5028	3.5e-61	4.38e-59
POU2F2	884.005	2.24946	0.136311	16.5025	3.52e-61	4.39e-59
TRBJ2-3	5.65394	3.30081	0.200117	16.4944	4.02e-61	5e-59
IRF1	4897.17	2.00653	0.121656	16.4935	4.09e-61	5.06e-59
LILRB2	874.704	2.06541	0.1253	16.4837	4.8e-61	5.93e-59
TRAV27	9.87883	2.89909	0.175889	16.4825	4.9e-61	6.04e-59
BCL2L14	30.4282	2.19763	0.133372	16.4775	5.33e-61	6.54e-59
CTA-384D8.35	20.7671	2.2567	0.136984	16.4742	5.62e-61	6.87e-59
TRGC1	47.2096	2.6867	0.163123	16.4704	5.98e-61	7.29e-59
NAPSB	831.125	2.49836	0.151696	16.4696	6.07e-61	7.38e-59
CTB-133G6.1	45.105	2.85334	0.173342	16.4608	7.02e-61	8.51e-59
TRBV2	25.397	3.10406	0.188704	16.4493	8.48e-61	1.02e-58
AC083949.1	9.64425	2.81232	0.170999	16.4464	8.9e-61	1.07e-58
AC104820.2	20.0046	2.69174	0.163668	16.4463	8.91e-61	1.07e-58
HAVCR2	1246.76	1.9585	0.119154	16.4368	1.04e-60	1.25e-58
DNASE1L3	190.833	3.35728	0.204268	16.4357	1.06e-60	1.27e-58
CCR4	109.851	2.58894	0.157721	16.4147	1.5e-60	1.79e-58
IDO2	11.5154	3.0297	0.184595	16.4126	1.55e-60	1.84e-58
PDCD1LG2	282.963	2.2651	0.138177	16.3927	2.16e-60	2.55e-58
CLEC4A	145.2	1.73966	0.106142	16.3899	2.26e-60	2.66e-58
ARHGAP25	1202.86	1.8975	0.115796	16.3866	2.38e-60	2.8e-58
TRAV16	12.1632	2.95574	0.180418	16.3827	2.54e-60	2.98e-58
TRBV12-4	21.2686	3.09494	0.188995	16.3758	2.85e-60	3.32e-58
AOAH	791.132	2.24902	0.137343	16.3752	2.88e-60	3.35e-58
C1orf162	939.871	1.77516	0.108504	16.3604	3.67e-60	4.26e-58
AC006129.2	98.2124	2.87371	0.175685	16.3571	3.87e-60	4.47e-58
FCRL2	129.369	3.67561	0.22472	16.3564	3.92e-60	4.52e-58
RP11-47L3.1	26.1884	2.03684	0.124577	16.35	4.35e-60	5e-58
CCR2	344.532	2.502	0.153048	16.3478	4.51e-60	5.16e-58
CD180	538.014	2.16228	0.13244	16.3266	6.39e-60	7.3e-58
SLC7A7	1344.91	1.63135	0.100097	16.2977	1.02e-59	1.17e-57
PTGER2	95.9748	2.01469	0.123654	16.293	1.11e-59	1.26e-57
TRAV8-4	19.0264	2.94596	0.181042	16.2722	1.55e-59	1.76e-57
LILRB4	2024.24	2.22832	0.136963	16.2695	1.63e-59	1.83e-57
TRBV7-4	4.92863	3.21955	0.197976	16.2623	1.83e-59	2.06e-57
GCH1	677.709	1.84011	0.11318	16.2582	1.95e-59	2.19e-57
DPEP2	199.043	2.06417	0.127139	16.2356	2.82e-59	3.16e-57
TRAV3	27.0425	3.10306	0.191474	16.2062	4.56e-59	5.09e-57
MPEG1	3007.2	1.98325	0.122395	16.2037	4.75e-59	5.28e-57
CR1	284.855	2.51012	0.154993	16.195	5.47e-59	6.07e-57
LAIR1	1991.36	1.86423	0.115155	16.1889	6.04e-59	6.68e-57
CYSLTR1	124.273	1.96084	0.121141	16.1865	6.28e-59	6.93e-57
TRBV3-1	23.0773	2.98734	0.184622	16.1808	6.89e-59	7.57e-57
TRAV39	7.49954	2.69952	0.166861	16.1783	7.18e-59	7.87e-57
TMIGD2	28.0855	2.88744	0.178505	16.1757	7.49e-59	8.19e-57
GPR132	335.351	1.87897	0.116208	16.169	8.34e-59	9.1e-57
TRAV6	8.61736	3.15729	0.195288	16.1673	8.58e-59	9.33e-57
CLEC10A	424.427	2.44128	0.151055	16.1615	9.43e-59	1.02e-56
SPI1	2287.43	1.89613	0.117355	16.1572	1.01e-58	1.09e-56
CCL19	2095.29	3.58579	0.221967	16.1546	1.05e-58	1.14e-56
AC246787.1	7.17287	3.99397	0.247306	16.1499	1.14e-58	1.22e-56
INSL3	15.6287	2.37084	0.146809	16.1491	1.15e-58	1.24e-56
RHOF	114.137	1.64073	0.101617	16.1463	1.21e-58	1.29e-56
TRAV24	11.1206	3.33934	0.206852	16.1436	1.26e-58	1.34e-56
RP4-753P9.3	7.21114	2.67082	0.165582	16.1299	1.57e-58	1.67e-56
GBP5	2701.57	2.79218	0.173297	16.1121	2.1e-58	2.23e-56
HLA-DQA1	11542	2.43613	0.151291	16.1023	2.46e-58	2.6e-56
TRBV7-6	16.3395	3.13609	0.194784	16.1003	2.54e-58	2.68e-56
TRBJ2-1	5.27724	3.2432	0.201448	16.0994	2.57e-58	2.71e-56
CD80	62.6646	2.03914	0.126703	16.0939	2.82e-58	2.95e-56
CIITA	2515.06	2.31463	0.143825	16.0933	2.84e-58	2.97e-56
CRIP1	104.687	2.04245	0.126996	16.0828	3.37e-58	3.51e-56
TRBV6-6	18.652	3.05048	0.189846	16.0681	4.27e-58	4.44e-56
CXCL9	8747.17	3.00003	0.186721	16.0669	4.36e-58	4.52e-56
CXCR5	36.8848	4.01342	0.250357	16.0308	7.79e-58	8.06e-56
PNOC	88.9106	3.13164	0.195425	16.0248	8.58e-58	8.85e-56
TRAV25	8.4572	3.08451	0.192609	16.0144	1.01e-57	1.04e-55
HLA-DPB1	20328.9	2.06619	0.129042	16.0118	1.06e-57	1.09e-55
TIFAB	102.416	2.70666	0.169093	16.0069	1.14e-57	1.17e-55
CLEC4E	147.341	2.59587	0.162262	15.998	1.32e-57	1.35e-55
P2RX1	122.183	2.44312	0.152937	15.9747	1.92e-57	1.95e-55
GPR65	316.692	2.04655	0.128146	15.9704	2.05e-57	2.08e-55
CD38	1019.02	2.5405	0.159286	15.9493	2.88e-57	2.92e-55
TRBV6-5	40.1993	2.98861	0.187625	15.9287	4.01e-57	4.05e-55
ADAMDEC1	648.155	3.00626	0.188779	15.9247	4.27e-57	4.3e-55
CTSS	7627.47	1.84837	0.116105	15.9198	4.62e-57	4.64e-55
TNFRSF13C	493.178	2.55222	0.160342	15.9173	4.81e-57	4.82e-55
TRAV35	7.20831	3.21181	0.201936	15.9051	5.84e-57	5.84e-55
TRBV5-6	23.4493	3.16046	0.19876	15.9009	6.24e-57	6.22e-55
APOL3	2201.58	2.14012	0.134635	15.8957	6.79e-57	6.75e-55
EAF2	163.587	1.75754	0.110611	15.8894	7.5e-57	7.44e-55
PTAFR	1074.49	1.91165	0.120455	15.8703	1.02e-56	1.01e-54
TRAV2	18.3701	2.89978	0.18273	15.8692	1.04e-56	1.02e-54
FAM159A	52.4001	2.43669	0.153567	15.8673	1.07e-56	1.05e-54
TMEM176B	3860.64	1.93117	0.121727	15.8647	1.11e-56	1.09e-54
TRAV21	31.1337	2.95915	0.186601	15.8582	1.23e-56	1.21e-54
SIRPB2	199.564	1.91624	0.120845	15.8571	1.26e-56	1.23e-54
CR2	1204.68	4.83362	0.304935	15.8513	1.38e-56	1.34e-54
EMR1	104.895	2.39565	0.151213	15.8429	1.58e-56	1.53e-54
JAK3	1959.1	1.81576	0.114631	15.84	1.65e-56	1.6e-54
TRAV22	12.4852	3.12019	0.197427	15.8043	2.91e-56	2.81e-54
STAC3	232.932	1.45318	0.0920675	15.7839	4.02e-56	3.87e-54
CXorf21	122.843	1.9412	0.122992	15.7831	4.07e-56	3.91e-54
DENND1C	941.852	2.0458	0.129624	15.7825	4.1e-56	3.94e-54
MEI1	253.666	2.13673	0.135393	15.7817	4.16e-56	3.98e-54
FAM177B	23.8481	2.38819	0.151347	15.7796	4.3e-56	4.1e-54
IGHJ3P	17.6448	3.8041	0.241113	15.7773	4.46e-56	4.25e-54
CCL4L1	323.978	2.43914	0.154721	15.7648	5.43e-56	5.16e-54
GPR114	291.379	2.56444	0.162671	15.7646	5.46e-56	5.17e-54
RP11-291B21.2	70.7181	3.12219	0.198133	15.7581	6.05e-56	5.71e-54
IGSF6	936.805	1.85766	0.117973	15.7464	7.27e-56	6.85e-54
ANO9	288.44	2.57219	0.163381	15.7435	7.61e-56	7.16e-54
VNN2	193.789	2.25179	0.143052	15.7411	7.9e-56	7.42e-54
TRBV6-1	23.4828	3.02865	0.19253	15.7308	9.31e-56	8.71e-54
TRAV12-1	25.0502	3.06233	0.194692	15.7291	9.56e-56	8.92e-54
BTLA	138.336	2.72263	0.173157	15.7235	1.04e-55	9.73e-54
C1QA	15801.3	2.09732	0.133475	15.7132	1.23e-55	1.14e-53
AC017002.1	10.7886	2.15507	0.137204	15.707	1.35e-55	1.26e-53
IL18	463.272	2.1119	0.134536	15.6977	1.57e-55	1.45e-53
TRAV26-1	16.0132	2.96937	0.18933	15.6836	1.96e-55	1.81e-53
TRAV13-2	14.3991	2.91483	0.185886	15.6807	2.05e-55	1.88e-53
MEFV	48.0675	1.86344	0.118853	15.6785	2.12e-55	1.95e-53
CTC-378H22.2	26.7389	2.4228	0.154651	15.6663	2.57e-55	2.36e-53
TMEM150B	145.146	1.99134	0.127157	15.6604	2.82e-55	2.58e-53
TRBV9	42.6142	2.88334	0.184171	15.6558	3.03e-55	2.76e-53
NCF2	1016.72	1.81373	0.116066	15.6267	4.79e-55	4.35e-53
LLNLR-470E3.1	25.6032	2.34645	0.150225	15.6196	5.35e-55	4.86e-53
NPM1P25	23.2914	2.08975	0.133856	15.6119	6.04e-55	5.47e-53
TRAV29DV5	19.9099	2.88781	0.185467	15.5705	1.16e-54	1.04e-52
SOWAHD	96.1605	1.93979	0.124602	15.5679	1.2e-54	1.08e-52
TRAV14DV4	19.3915	2.92951	0.188259	15.5611	1.34e-54	1.2e-52
IFNG	84.6078	3.34528	0.215114	15.5512	1.56e-54	1.4e-52
PIK3CD-AS1	7.75504	2.34611	0.150994	15.5377	1.93e-54	1.72e-52
RAB37	296.699	2.3188	0.149277	15.5336	2.06e-54	1.83e-52
AC246787.3	8.77395	3.65855	0.235721	15.5207	2.51e-54	2.24e-52
CASP5	21.7437	2.25812	0.145561	15.5133	2.82e-54	2.51e-52
IGKJ5	13.5339	3.89176	0.251019	15.5039	3.27e-54	2.89e-52
CCL22	165.191	2.65648	0.171434	15.4957	3.71e-54	3.28e-52
TRAV10	7.1875	3.03039	0.19558	15.4944	3.79e-54	3.34e-52
RTP5	23.5235	3.1729	0.204872	15.4873	4.23e-54	3.72e-52
FCGR1A	432.805	2.07395	0.133978	15.4798	4.75e-54	4.17e-52
RP11-23P13.6	25.1118	3.0573	0.197564	15.475	5.12e-54	4.49e-52
CTD-2313F11.1	7.79606	3.16521	0.204805	15.4548	7.01e-54	6.12e-52
LY86	453.247	1.91484	0.124028	15.4388	8.98e-54	7.83e-52
RP3-477O4.14	15.0411	2.01255	0.130382	15.4358	9.4e-54	8.18e-52
TRBV4-1	25.0578	3.13942	0.20354	15.4241	1.13e-53	9.78e-52
MAP4K1	1170.9	1.92364	0.125015	15.3873	1.99e-53	1.72e-51
IL2RA	376.135	2.11743	0.13763	15.385	2.07e-53	1.78e-51
ITGB7	414.123	2.04165	0.132719	15.3833	2.12e-53	1.83e-51
CD84	1197.98	1.95563	0.127196	15.3749	2.41e-53	2.08e-51
IGHD	702.301	3.85817	0.251017	15.3701	2.6e-53	2.23e-51
TRBV11-2	21.0423	2.9846	0.194359	15.3561	3.22e-53	2.76e-51
MDS2	10.6819	3.01603	0.196426	15.3545	3.3e-53	2.82e-51
ALOX5	844.257	1.90009	0.123769	15.3519	3.44e-53	2.93e-51
SLC12A3	20.5708	2.4745	0.161301	15.3409	4.08e-53	3.47e-51
CEACAM4	21.7672	2.02084	0.131876	15.3238	5.3e-53	4.5e-51
CCR6	10.8196	3.47873	0.227069	15.3201	5.61e-53	4.75e-51
GIMAP8	787.457	1.6419	0.107226	15.3125	6.31e-53	5.33e-51
PRR33	46.3966	2.26978	0.148237	15.3118	6.38e-53	5.38e-51
CCL21	7184.43	4.27906	0.27954	15.3075	6.81e-53	5.73e-51
RP11-542M13.3	7.29766	3.55694	0.232367	15.3074	6.82e-53	5.73e-51
CD74	181044	2.15352	0.140764	15.2988	7.78e-53	6.52e-51
FCRL1	172.348	4.06226	0.26586	15.2797	1.04e-52	8.73e-51
TSHR	30.9686	2.29708	0.150488	15.2642	1.32e-52	1.1e-50
MIR8071-2	25.3654	4.07744	0.267247	15.2572	1.47e-52	1.23e-50
PIK3R6	218.681	1.89289	0.124221	15.238	1.98e-52	1.64e-50
LILRB3	173.284	1.66953	0.109586	15.2349	2.07e-52	1.72e-50
SEMA4D	2039.93	1.61042	0.105761	15.2269	2.34e-52	1.94e-50
TRAV26-2	8.51133	3.01705	0.198242	15.2191	2.64e-52	2.18e-50
CTD-2506J14.1	5.50599	3.30286	0.217021	15.2191	2.64e-52	2.18e-50
GVINP1	437.533	2.34498	0.154099	15.2173	2.71e-52	2.23e-50
TMEM176A	1973.76	1.88665	0.123998	15.2152	2.8e-52	2.3e-50
PILRA	568.227	1.74375	0.11468	15.2053	3.26e-52	2.67e-50
CLEC7A	426.014	1.85546	0.122079	15.1988	3.6e-52	2.94e-50
RGL4	74.5659	1.57251	0.103473	15.1972	3.69e-52	3.01e-50
RP11-290F5.1	49.7273	2.64442	0.174027	15.1955	3.79e-52	3.08e-50
SIGLEC5	24.4506	2.02511	0.133331	15.1887	4.2e-52	3.41e-50
C1QB	18295.6	2.1012	0.138344	15.1882	4.23e-52	3.42e-50
TRAV23DV6	10.7252	2.86252	0.188505	15.1854	4.42e-52	3.57e-50
TMC8	1751.65	2.07999	0.136979	15.1847	4.46e-52	3.6e-50
IGKV2OR22-4	26.2437	4.29145	0.282727	15.1788	4.89e-52	3.93e-50
MNDA	457.891	1.86342	0.122931	15.1582	6.68e-52	5.36e-50
IGHV3-64	108.906	4.20992	0.277792	15.1549	7.03e-52	5.63e-50
RP11-693J15.5	34.1007	3.43312	0.227176	15.1121	1.35e-51	1.08e-49
TNFRSF17	138.247	3.34241	0.221871	15.0647	2.77e-51	2.21e-49
JSRP1	148.477	2.69634	0.179003	15.0631	2.83e-51	2.25e-49
AC246787.4	10.9152	3.64525	0.242118	15.0557	3.17e-51	2.52e-49
HLA-DRB1	33515.6	2.09923	0.139463	15.0522	3.34e-51	2.65e-49
SECTM1	1207.4	2.04173	0.13574	15.0415	3.93e-51	3.11e-49
IFI30	82.4827	1.64091	0.109285	15.015	5.86e-51	4.62e-49
PIK3R5	730.368	1.72126	0.114641	15.0143	5.92e-51	4.66e-49
ARHGAP27	910.739	1.37306	0.0914738	15.0104	6.28e-51	4.93e-49
HLA-DRA	53415.8	2.13461	0.142256	15.0054	6.77e-51	5.31e-49
TYROBP	4077.89	1.79596	0.119702	15.0036	6.95e-51	5.44e-49
GTSF1L	7.74749	2.92266	0.194815	15.0022	7.1e-51	5.55e-49
TRAV8-1	11.5757	2.82696	0.188528	14.9949	7.92e-51	6.18e-49
TRBV10-2	7.7621	3.5089	0.234207	14.982	9.62e-51	7.48e-49
TRAV20	11.3628	3.09032	0.206303	14.9795	1e-50	7.76e-49
ABCD2	85.4849	2.34785	0.156741	14.9792	1e-50	7.78e-49
LINC00892	19.6242	2.74923	0.183569	14.9766	1.04e-50	8.08e-49
C10orf54	2281.01	1.5804	0.10554	14.9744	1.08e-50	8.33e-49
NFKBIA	3558.91	1.14163	0.0762444	14.9733	1.1e-50	8.45e-49
CD4	5397.07	1.79626	0.119977	14.9717	1.12e-50	8.64e-49
TNFRSF18	153.225	2.07895	0.138987	14.9579	1.38e-50	1.06e-48
IL4I1	1301.49	2.16295	0.144814	14.9361	1.92e-50	1.47e-48
TRAV5	14.6051	2.94435	0.197324	14.9214	2.39e-50	1.83e-48
TRAV1-2	16.0227	2.81473	0.188641	14.9211	2.4e-50	1.83e-48
TRAV38-1	6.56542	3.24788	0.217819	14.9109	2.8e-50	2.13e-48
LSP1	5259.16	1.91143	0.12823	14.9062	3e-50	2.28e-48
IGKV1D-16	114.612	4.13235	0.277485	14.8921	3.71e-50	2.81e-48
TLR8	287.968	2.34035	0.157196	14.8881	3.94e-50	2.98e-48
RP11-539L10.2	18.6594	1.79721	0.120771	14.8811	4.37e-50	3.3e-48
RP6-159A1.4	43.3021	2.22049	0.149328	14.8699	5.17e-50	3.89e-48
GPA33	15.7269	2.7227	0.183221	14.8602	5.98e-50	4.49e-48
C1QC	15573.5	1.94297	0.130758	14.8593	6.06e-50	4.55e-48
RPL4P1	10.6461	2.14569	0.144451	14.8541	6.54e-50	4.9e-48
HLA-DQB1	10628.6	2.16417	0.145741	14.8494	7.02e-50	5.25e-48
HK3	563.43	1.89118	0.127385	14.8462	7.36e-50	5.49e-48
TNFAIP2	3052.64	1.55458	0.104767	14.8385	8.26e-50	6.15e-48
CST7	1072.36	2.5026	0.16867	14.8372	8.41e-50	6.25e-48
PIK3AP1	1685.58	1.78698	0.120527	14.8265	9.88e-50	7.33e-48
NLRP7	18.4462	2.67617	0.180507	14.8258	9.97e-50	7.38e-48
RP11-493L12.4	6.82529	2.45326	0.165537	14.82	1.09e-49	8.04e-48
MS4A6A	2361.04	1.74019	0.11754	14.805	1.36e-49	1e-47
GHRL	32.4157	1.79668	0.121461	14.7922	1.64e-49	1.21e-47
IGLV1-51	2271.69	3.35853	0.22706	14.7914	1.66e-49	1.22e-47
LILRA4	101.861	2.87076	0.194283	14.7762	2.09e-49	1.53e-47
DOCK8	2182.41	1.794	0.121428	14.7742	2.15e-49	1.57e-47
GATA3	241.907	2.23787	0.151473	14.774	2.15e-49	1.57e-47
FCGR1B	70.6236	2.0284	0.137312	14.7721	2.22e-49	1.62e-47
CD274	493.203	2.11507	0.14332	14.7577	2.75e-49	2e-47
RP4-742C19.12	12.6156	2.57559	0.17483	14.732	4.02e-49	2.92e-47
RP11-493L12.6	12.5389	3.10299	0.21066	14.7298	4.15e-49	3.01e-47
DERL3	1060.56	2.18313	0.148224	14.7286	4.23e-49	3.06e-47
HNRNPA1P70	4.99819	2.91783	0.198167	14.7241	4.51e-49	3.26e-47
DTHD1	61.7959	2.6404	0.179444	14.7143	5.22e-49	3.76e-47
BEND4	32.4283	3.22294	0.219045	14.7136	5.27e-49	3.79e-47
TFEC	388.375	2.04964	0.139332	14.7105	5.52e-49	3.96e-47
RP11-284N8.3	182.362	2.51077	0.170682	14.7102	5.54e-49	3.97e-47
CHRM3-AS2	75.8731	3.37852	0.229915	14.6947	6.97e-49	4.99e-47
IGJ	7640.53	3.15035	0.214392	14.6944	7e-49	5e-47
PTGDR	25.5236	1.87952	0.128157	14.6658	1.07e-48	7.61e-47
TNF	67.3736	2.20718	0.150509	14.6647	1.08e-48	7.72e-47
AC096579.13	9.55668	3.58157	0.244381	14.6557	1.24e-48	8.8e-47
RP11-8L8.2	14.0457	1.86529	0.127376	14.644	1.47e-48	1.04e-46
ZNF80	15.9158	2.87929	0.196651	14.6417	1.52e-48	1.08e-46
IL17REL	17.9224	3.26494	0.223046	14.638	1.61e-48	1.14e-46
DEF6	1176.98	1.69176	0.115576	14.6376	1.62e-48	1.14e-46
GAB3	280.528	1.5699	0.107276	14.6341	1.7e-48	1.2e-46
NUAK2	381.811	1.69201	0.115646	14.631	1.78e-48	1.25e-46
TRBV15	11.4078	3.02059	0.206485	14.6286	1.84e-48	1.29e-46
TRBV14	10.1579	2.89708	0.198108	14.6237	1.98e-48	1.39e-46
HSF5	8.51381	2.6347	0.18029	14.6136	2.3e-48	1.61e-46
HVCN1	637.69	1.73884	0.11899	14.6133	2.31e-48	1.61e-46
AMPD3	536.942	1.54376	0.105641	14.6133	2.31e-48	1.61e-46
CECR1	5883.09	2.00617	0.13735	14.6063	2.56e-48	1.78e-46
NLRC5	3351.12	1.50086	0.102783	14.6021	2.72e-48	1.89e-46
MIR155HG	152.347	2.29018	0.156925	14.5941	3.06e-48	2.12e-46
AC007386.4	21.8912	2.70964	0.1857	14.5915	3.18e-48	2.2e-46
GPR183	484.856	1.99545	0.136819	14.5845	3.52e-48	2.43e-46
MZB1	1955.08	3.22099	0.220919	14.58	3.77e-48	2.59e-46
RP11-405M12.4	23.9737	1.88682	0.129614	14.5572	5.26e-48	3.61e-46
SRGN	5072.67	1.56808	0.107724	14.5565	5.31e-48	3.64e-46
IGKV1-27	902.963	3.99925	0.275	14.5427	6.49e-48	4.45e-46
ZBED2	153.976	2.69778	0.185626	14.5334	7.44e-48	5.09e-46
CYBB	3742.42	1.96712	0.135436	14.5243	8.5e-48	5.8e-46
ANKRD36BP2	148.689	2.79852	0.192699	14.5227	8.7e-48	5.92e-46
IGLV3-27	317.365	4.27779	0.294572	14.522	8.78e-48	5.97e-46
RP11-202G18.1	5.41718	2.87543	0.198063	14.5178	9.35e-48	6.35e-46
CTD-2575K13.6	13.7193	2.33076	0.160696	14.5042	1.14e-47	7.72e-46
TRBV5-5	7.44164	3.33106	0.229673	14.5035	1.15e-47	7.78e-46
RP11-493L12.5	11.5777	2.78385	0.192111	14.4908	1.38e-47	9.34e-46
RP11-689B22.2	10.5552	2.21097	0.152627	14.4862	1.48e-47	9.99e-46
ZNF831	231.867	2.46457	0.170142	14.4853	1.5e-47	1.01e-45
LYN	1970.39	1.4178	0.0978928	14.4832	1.55e-47	1.04e-45
STK17B	1993.92	1.67617	0.115839	14.4698	1.88e-47	1.26e-45
EXOC3L4	73.419	2.8307	0.195689	14.4653	2.01e-47	1.34e-45
RP11-164H13.1	19.9558	4.86774	0.336526	14.4647	2.03e-47	1.35e-45
PLCG2	1441.12	1.57138	0.108638	14.4643	2.04e-47	1.36e-45
SNAI3	95.2469	1.53513	0.106152	14.4617	2.12e-47	1.41e-45
CCL2	1940.86	1.86752	0.129248	14.4491	2.54e-47	1.69e-45
ASCL2	83.6389	2.15121	0.148996	14.4381	2.98e-47	1.98e-45
IGKV3D-15	118.83	4.03152	0.279565	14.4207	3.84e-47	2.54e-45
AICDA	31.4403	3.59682	0.249424	14.4205	3.84e-47	2.54e-45
TVP23A	76.8949	1.78059	0.123503	14.4174	4.02e-47	2.65e-45
FLI1	1029.84	1.52901	0.106241	14.392	5.81e-47	3.83e-45
XCL2	58.4887	2.58031	0.179494	14.3755	7.38e-47	4.85e-45
BHLHE40-AS1	57.9273	1.65081	0.114846	14.374	7.53e-47	4.94e-45
RASSF4	2524.97	1.53667	0.107012	14.3598	9.25e-47	6.06e-45
FPR2	52.0582	2.27171	0.158212	14.3587	9.4e-47	6.15e-45
CMAHP	233.858	1.68895	0.117655	14.3551	9.9e-47	6.46e-45
RP11-297B17.3	6.1275	5.27792	0.368011	14.3417	1.2e-46	7.83e-45
MIAT	386.87	2.39452	0.1671	14.3299	1.42e-46	9.27e-45
TRBV30	20.627	3.10103	0.216408	14.3296	1.43e-46	9.3e-45
SIRPG-AS1	7.33063	3.30229	0.23055	14.3235	1.56e-46	1.01e-44
SUSD3	234.595	2.0226	0.141226	14.3217	1.6e-46	1.04e-44
AC104699.1	12.036	2.92916	0.204533	14.3212	1.61e-46	1.04e-44
C1orf186	36.9392	2.64092	0.184525	14.312	1.84e-46	1.19e-44
TRAV19	39.9561	2.68766	0.187864	14.3064	2e-46	1.29e-44
RP11-492E3.2	5.79608	2.58898	0.180976	14.3056	2.02e-46	1.3e-44
RP11-876N24.3	212.432	1.83004	0.127948	14.303	2.1e-46	1.35e-44
FCAMR	90.8561	4.46353	0.31231	14.292	2.45e-46	1.57e-44
EBI3	258.273	1.98849	0.139184	14.2868	2.65e-46	1.69e-44
APOBR	639.936	1.67512	0.117268	14.2845	2.73e-46	1.75e-44
CSF3R	679.603	1.7376	0.121743	14.2727	3.24e-46	2.07e-44
IGKV1D-8	87.1457	3.61427	0.253378	14.2643	3.65e-46	2.32e-44
CTD-2207O23.3	6.96185	3.73118	0.261574	14.2643	3.65e-46	2.32e-44
IGHV1-58	387.148	4.38891	0.307737	14.2619	3.78e-46	2.4e-44
TMEM155	40.2073	2.91782	0.204749	14.2507	4.44e-46	2.81e-44
TRBV21-1	4.856	3.27975	0.230279	14.2425	4.99e-46	3.16e-44
HLA-DMA	6404.13	1.78398	0.125264	14.2418	5.04e-46	3.18e-44
LRRC25	678.561	1.6791	0.118004	14.2291	6.04e-46	3.81e-44
DENND3	1046.2	1.2671	0.0890858	14.2233	6.57e-46	4.13e-44
TNFSF10	1346.05	1.83866	0.129299	14.2202	6.87e-46	4.32e-44
GPR174	85.1852	2.69289	0.189487	14.2115	7.77e-46	4.88e-44
GPR31	8.40172	2.81985	0.198544	14.2027	8.82e-46	5.53e-44
ANXA2R	149.991	1.49023	0.105005	14.192	1.03e-45	6.42e-44
RILPL2	939.801	1.03585	0.0730085	14.1881	1.09e-45	6.78e-44
STX11	368.628	1.65648	0.116768	14.186	1.12e-45	6.97e-44
NPHS1	34.0014	3.63602	0.256436	14.179	1.24e-45	7.69e-44
C12orf42	11.622	2.42221	0.171045	14.1612	1.59e-45	9.89e-44
UNQ6494	8.20807	2.40678	0.169962	14.1607	1.6e-45	9.95e-44
AKAP5	227.332	2.03445	0.143686	14.159	1.64e-45	1.02e-43
MIR4539	4.17296	3.71677	0.26257	14.1553	1.73e-45	1.07e-43
MIR8071-1	18.3477	3.95471	0.279397	14.1544	1.75e-45	1.08e-43
RCSD1	1275.28	1.86423	0.131763	14.1484	1.91e-45	1.18e-43
IGLL5	6298.9	3.46814	0.245152	14.1469	1.95e-45	1.2e-43
PGBD4P1	1.63129	3.40038	0.240512	14.1381	2.21e-45	1.36e-43
IFNG-AS1	19.4442	3.20884	0.226984	14.1368	2.25e-45	1.38e-43
TRBV27	14.1363	2.84331	0.201144	14.1357	2.29e-45	1.4e-43
CXCR4	3711.85	1.72954	0.122618	14.1052	3.53e-45	2.16e-43
IGKV2-24	682.412	4.01623	0.285273	14.0786	5.15e-45	3.14e-43
RP11-731F5.2	19.4088	3.64433	0.258935	14.0743	5.46e-45	3.33e-43
ZAP70	850.744	2.36391	0.168152	14.0582	6.86e-45	4.18e-43
RP11-327F22.1	4.15057	2.54515	0.181078	14.0556	7.12e-45	4.33e-43
LA16c-390H2.4	12.4013	2.22839	0.15864	14.0468	8.06e-45	4.89e-43
LILRA1	85.5172	1.84987	0.131722	14.0438	8.41e-45	5.09e-43
SLFN12L	98.2175	2.16468	0.154172	14.0407	8.79e-45	5.32e-43
IDO1	1583.64	2.82026	0.200895	14.0385	9.07e-45	5.47e-43
SYTL1	460.264	2.10603	0.15006	14.0345	9.58e-45	5.77e-43
P2RY14	86.181	1.74921	0.124637	14.0345	9.59e-45	5.77e-43
SIRPB1	252.775	1.95847	0.13955	14.0342	9.63e-45	5.79e-43
RUFY4	43.6574	2.45104	0.174946	14.0103	1.35e-44	8.09e-43
HMHA1	3704.5	1.4011	0.100054	14.0034	1.49e-44	8.9e-43
RP11-768B22.2	6.15933	3.62964	0.259418	13.9915	1.76e-44	1.05e-42
HLA-DOA	3170.01	2.21431	0.158534	13.9674	2.46e-44	1.47e-42
RP11-473M20.9	30.2506	1.67458	0.11999	13.9559	2.9e-44	1.73e-42
BTK	741.414	1.67479	0.120049	13.9508	3.11e-44	1.85e-42
TRBV12-3	10.1357	2.85166	0.204435	13.949	3.19e-44	1.9e-42
GAPT	140.664	2.3158	0.166081	13.9438	3.43e-44	2.04e-42
TRBV4-2	48.2969	2.98912	0.214614	13.9279	4.29e-44	2.54e-42
RP11-713N11.6	6.58144	2.86206	0.205521	13.9258	4.41e-44	2.61e-42
IGKV1-39	69.9343	4.07552	0.292741	13.9219	4.66e-44	2.75e-42
PRKCQ	201.849	2.12325	0.152552	13.9182	4.91e-44	2.9e-42
TRBJ2-2P	3.75191	3.07405	0.220918	13.9149	5.14e-44	3.03e-42
HLA-DRB5	10771.3	2.1089	0.151576	13.9131	5.27e-44	3.1e-42
FAM92B	15.6861	3.11286	0.223822	13.9077	5.69e-44	3.34e-42
RP3-492J12.2	4.71933	3.08124	0.22183	13.8901	7.27e-44	4.26e-42
AC009299.3	12.7485	2.51588	0.18113	13.8899	7.29e-44	4.27e-42
RP11-1094M14.8	84.7131	2.2543	0.162547	13.8686	9.82e-44	5.74e-42
HTR3A	12.25	3.71121	0.267729	13.8618	1.08e-43	6.29e-42
GCSAM	126.284	2.13895	0.154422	13.8514	1.25e-43	7.27e-42
TRBV7-3	17.4504	2.51874	0.182	13.8392	1.48e-43	8.59e-42
CLEC9A	35.5394	2.37098	0.171578	13.8187	1.97e-43	1.14e-41
TTC7A	1432.82	1.0651	0.0771087	13.8129	2.13e-43	1.23e-41
RELB	1539.72	1.04354	0.0755877	13.8057	2.36e-43	1.36e-41
IGHV3-23	6196.62	3.43313	0.249203	13.7765	3.53e-43	2.04e-41
SPINT2	662.14	1.66133	0.120633	13.7718	3.77e-43	2.18e-41
LINC01358	17.8091	1.9759	0.143497	13.7696	3.88e-43	2.24e-41
TRBJ2-2	2.80732	3.14648	0.228666	13.7602	4.43e-43	2.55e-41
IGLV3-19	6080.5	3.87768	0.281835	13.7587	4.52e-43	2.6e-41
ALPK2	103.246	2.32277	0.168851	13.7563	4.67e-43	2.68e-41
AL928768.3	17.6819	3.42036	0.248763	13.7495	5.13e-43	2.94e-41
SIGLEC1	1737.74	1.76093	0.128134	13.7429	5.62e-43	3.21e-41
AD000864.6	56.7306	1.33574	0.0972471	13.7355	6.22e-43	3.56e-41
VSIG1	20.2951	2.22161	0.161791	13.7314	6.58e-43	3.76e-41
FCN1	526.07	2.06726	0.150818	13.707	9.22e-43	5.25e-41
FXYD2	19.251	2.1721	0.158551	13.6996	1.02e-42	5.8e-41
CCR3	4.5829	2.08168	0.151961	13.6988	1.03e-42	5.86e-41
TRAV30	5.06955	2.83423	0.2069	13.6986	1.04e-42	5.87e-41
RP5-899E9.1	18.2148	1.72372	0.126082	13.6713	1.51e-42	8.53e-41
LINC01501	6.00247	3.25047	0.237904	13.6629	1.69e-42	9.56e-41
AC130469.1	10.7422	2.05615	0.150498	13.6623	1.7e-42	9.62e-41
FPR1	409.937	1.83826	0.134572	13.6601	1.76e-42	9.91e-41
ANKRD22	311.242	2.41464	0.17684	13.6544	1.9e-42	1.07e-40
IGKV1OR2-108	84.2646	3.52375	0.258279	13.6432	2.22e-42	1.25e-40
AL122127.2	17.9702	3.54122	0.259623	13.6398	2.32e-42	1.3e-40
UCP2	5456.86	1.73288	0.127073	13.6369	2.42e-42	1.35e-40
CD1C	124.638	2.35593	0.172819	13.6323	2.57e-42	1.44e-40
SEMA4A	1142.42	1.53259	0.112707	13.598	4.11e-42	2.3e-40
TRAV12-2	39.3572	2.52682	0.185865	13.5949	4.29e-42	2.4e-40
IGLV2-11	2026.78	3.47563	0.255817	13.5864	4.82e-42	2.69e-40
KCNA3	95.8015	2.20217	0.162276	13.5705	5.99e-42	3.33e-40
IGLV2-14	6235.87	3.40016	0.250631	13.5664	6.34e-42	3.52e-40
RP11-664D1.1	6.71651	3.06902	0.226464	13.5519	7.72e-42	4.28e-40
ARL4C	2822.46	1.45153	0.107164	13.545	8.49e-42	4.7e-40
ICAM2	358.393	1.51921	0.112166	13.5444	8.56e-42	4.73e-40
VNN1	94.7455	1.98286	0.146479	13.5368	9.48e-42	5.24e-40
GLRX	892.361	1.23346	0.0911575	13.5311	1.03e-41	5.65e-40
LMO2	574.803	1.43746	0.106287	13.5243	1.12e-41	6.19e-40
ZNF683	97.0645	2.35996	0.174565	13.5191	1.21e-41	6.64e-40
CASS4	137.712	1.70406	0.126081	13.5156	1.26e-41	6.94e-40
TRBV11-3	3.67469	3.19101	0.236115	13.5147	1.28e-41	7.03e-40
RNASE6	879.961	1.49498	0.110624	13.5141	1.29e-41	7.08e-40
TRAV1-1	6.96166	2.93997	0.218009	13.4856	1.9e-41	1.04e-39
HLA-DPA1	25943.2	1.95376	0.144893	13.4841	1.94e-41	1.06e-39
KIR2DL4	72.8015	2.56376	0.19016	13.4821	1.99e-41	1.09e-39
AL928761.1	10.4397	3.62501	0.268897	13.481	2.02e-41	1.1e-39
DGKA	1399.52	1.40829	0.104473	13.48	2.05e-41	1.12e-39
RP11-686D22.10	17.4042	2.24576	0.166726	13.4698	2.36e-41	1.28e-39
SIGLEC9	247.364	1.50916	0.112415	13.4249	4.32e-41	2.34e-39
IGLV2-23	3732.17	3.377	0.251546	13.425	4.32e-41	2.34e-39
XIRP1	230.649	2.73736	0.203967	13.4206	4.58e-41	2.47e-39
CEACAM21	140.779	1.93069	0.143914	13.4156	4.9e-41	2.65e-39
SH2D3C	920.289	1.34766	0.100476	13.4127	5.1e-41	2.75e-39
RP11-1094M14.5	29.2642	2.29088	0.171046	13.3933	6.62e-41	3.56e-39
RP11-61F12.1	4.56219	2.82723	0.211371	13.3757	8.39e-41	4.51e-39
C1orf228	116.505	1.76335	0.131897	13.3691	9.16e-41	4.92e-39
C9orf139	33.8877	1.78245	0.133331	13.3686	9.22e-41	4.95e-39
TRAV34	3.34079	3.47008	0.259636	13.3652	9.66e-41	5.17e-39
ABCC3	431.718	1.96779	0.147281	13.3608	1.02e-40	5.48e-39
IGHV3-48	611.727	3.51919	0.263771	13.3419	1.32e-40	7.05e-39
IGKV2D-30	18.5695	4.61313	0.345782	13.3412	1.33e-40	7.11e-39
PSMB10	2000.34	1.25413	0.0940282	13.3378	1.4e-40	7.43e-39
RP11-121A8.1	25.0687	1.67311	0.125457	13.3362	1.43e-40	7.58e-39
KIR3DX1	11.2552	2.41966	0.181502	13.3313	1.52e-40	8.08e-39
RP11-330H6.6	7.95991	2.31117	0.173376	13.3305	1.54e-40	8.16e-39
hsa-mir-4538	4.81892	3.36617	0.252579	13.3272	1.61e-40	8.51e-39
LINC00299	5.34165	2.21674	0.16638	13.3234	1.69e-40	8.95e-39
GBP1	6063.68	2.05993	0.154752	13.3112	1.99e-40	1.05e-38
FAM172BP	3.23329	2.80137	0.210686	13.2964	2.43e-40	1.28e-38
IGKV2D-24	17.255	3.99395	0.300414	13.2948	2.48e-40	1.31e-38
TRDV1	10.3547	2.85293	0.214627	13.2925	2.56e-40	1.35e-38
HLA-DQB1-AS1	54.6848	2.19066	0.164965	13.2796	3.04e-40	1.6e-38
RP11-553L6.2	3.08727	3.14851	0.237116	13.2783	3.09e-40	1.62e-38
MLKL	624.164	1.23418	0.0929583	13.2767	3.16e-40	1.65e-38
SYTL3	325.816	1.49188	0.112379	13.2755	3.21e-40	1.68e-38
CCL8	283.881	2.20497	0.166157	13.2704	3.44e-40	1.8e-38
ARHGDIB	8532.35	1.4379	0.108384	13.2668	3.61e-40	1.88e-38
IGLV1-41	64.5424	4.13294	0.311551	13.2657	3.66e-40	1.91e-38
IGHV5-78	24.1644	3.362	0.253524	13.2611	3.89e-40	2.02e-38
IGHV3-73	608.917	3.7012	0.279199	13.2565	4.14e-40	2.15e-38
FCRL4	18.1739	3.96705	0.299259	13.2562	4.15e-40	2.15e-38
MS4A4A	840.062	1.49572	0.112935	13.2441	4.88e-40	2.53e-38
LILRA6	179.918	1.62844	0.122981	13.2414	5.06e-40	2.62e-38
CMKLR1	1526.06	1.70824	0.129061	13.2359	5.44e-40	2.81e-38
CD300A	655.049	1.44409	0.109212	13.2228	6.48e-40	3.34e-38
IGLV9-49	256.88	3.86031	0.292041	13.2184	6.87e-40	3.54e-38
SOD2	14266.7	1.17977	0.0892661	13.2163	7.07e-40	3.64e-38
CR1L	20.804	2.50383	0.189655	13.202	8.54e-40	4.39e-38
EPHA1	100.102	1.72504	0.130677	13.2008	8.69e-40	4.46e-38
CARD17	5.1057	2.69393	0.204124	13.1975	9.06e-40	4.64e-38
SLCO2B1	3241.27	1.66158	0.125902	13.1974	9.08e-40	4.65e-38
RP11-973H7.4	2.76501	2.91285	0.220762	13.1945	9.43e-40	4.82e-38
IGKV1OR2-11	4.05782	4.11962	0.31224	13.1937	9.53e-40	4.87e-38
IGKV1-16	906.428	3.50516	0.26569	13.1927	9.67e-40	4.93e-38
CD40	1197.58	1.57286	0.11925	13.1896	1.01e-39	5.13e-38
MIR5195	6.23996	4.12706	0.313211	13.1766	1.2e-39	6.08e-38
PTGES3P2	7.01798	2.24262	0.170212	13.1755	1.21e-39	6.17e-38
RP11-402J7.2	4.0236	2.99467	0.227389	13.1698	1.31e-39	6.63e-38
CCR8	22.3322	2.22405	0.168906	13.1674	1.35e-39	6.85e-38
IGHGP	4587.55	3.01358	0.22889	13.1661	1.38e-39	6.95e-38
C4orf50	5.52557	2.47648	0.188239	13.1561	1.57e-39	7.92e-38
IGLV4-69	1266.2	3.58964	0.272851	13.156	1.57e-39	7.92e-38
HEATR9	7.56123	2.44397	0.185883	13.1479	1.75e-39	8.81e-38
FLVCR2	333.314	1.22635	0.0932974	13.1445	1.83e-39	9.2e-38
NOD2	279.372	1.72605	0.131381	13.1377	2e-39	1.01e-37
IGHV3-13	209.934	3.58102	0.272584	13.1373	2.01e-39	1.01e-37
CLEC4M	21.2307	3.85299	0.293338	13.135	2.07e-39	1.04e-37
TRBV23-1	6.17091	3.47737	0.26481	13.1316	2.17e-39	1.09e-37
AC013264.2	6.56089	2.935	0.223622	13.1248	2.37e-39	1.19e-37
FDCSP	1901.4	3.55909	0.271231	13.122	2.46e-39	1.23e-37
HAVCR1	5.18175	2.51634	0.191795	13.1199	2.53e-39	1.26e-37
RP5-1028K7.2	99.6783	2.01773	0.153879	13.1125	2.79e-39	1.39e-37
P2RX5	194.473	2.40822	0.183668	13.1118	2.82e-39	1.4e-37
CCL25	9.38299	2.71483	0.207056	13.1116	2.83e-39	1.4e-37
LIPM	18.355	2.44357	0.186465	13.1047	3.09e-39	1.53e-37
FCHO1	441.459	1.66621	0.127147	13.1046	3.1e-39	1.54e-37
IGHV3-11	1573.09	3.40622	0.259949	13.1034	3.15e-39	1.56e-37
MIR4537	3.79521	3.59404	0.274358	13.0998	3.3e-39	1.63e-37
IGKV1D-39	33.1781	4.11209	0.314105	13.0914	3.69e-39	1.82e-37
CPA5	15.8851	2.81001	0.214715	13.0871	3.9e-39	1.92e-37
PADI4	5.19878	2.36792	0.180958	13.0855	3.99e-39	1.96e-37
RP1-167O22.1	3.08681	2.67526	0.204585	13.0766	4.48e-39	2.2e-37
SPIC	7.6895	2.90019	0.221799	13.0758	4.53e-39	2.22e-37
IGKV3D-20	250.974	3.36731	0.25764	13.0698	4.9e-39	2.4e-37
RGS18	87.9353	1.88855	0.144701	13.0514	6.24e-39	3.05e-37
UGT2B17	9.69728	3.65939	0.280853	13.0296	8.31e-39	4.06e-37
CD300C	146.866	1.63988	0.125865	13.0289	8.38e-39	4.09e-37
RFTN1	2032.03	1.32646	0.101855	13.023	9.06e-39	4.41e-37
PTGER4	500.087	1.63243	0.12536	13.0219	9.18e-39	4.46e-37
IRG1	10.5241	2.93236	0.225233	13.0192	9.51e-39	4.62e-37
AC022182.3	16.9137	2.24722	0.172626	13.0178	9.69e-39	4.7e-37
LILRA5	182.738	1.73509	0.133303	13.0161	9.91e-39	4.8e-37
LINC00593	3.3548	3.05445	0.234843	13.0064	1.13e-38	5.45e-37
RP11-275I4.2	3.43589	3.01666	0.232241	12.9894	1.41e-38	6.79e-37
TRGV9	3.34641	2.51676	0.194043	12.9701	1.81e-38	8.72e-37
RP11-326C3.2	80.3134	1.92907	0.148815	12.9628	1.99e-38	9.58e-37
HTRA4	68.1917	2.08734	0.161239	12.9456	2.49e-38	1.2e-36
FAAH2	28.3422	2.0021	0.154657	12.9454	2.49e-38	1.2e-36
BHLHA15	45.598	2.47811	0.191434	12.945	2.51e-38	1.2e-36
PPP1R16B	1233.26	1.7713	0.136906	12.938	2.75e-38	1.32e-36
RP11-876N24.1	7.36208	3.26152	0.252174	12.9336	2.91e-38	1.39e-36
FAM46C	1454.1	1.83744	0.142085	12.932	2.97e-38	1.42e-36
IGHE	79.8082	4.16907	0.32245	12.9293	3.07e-38	1.47e-36
PRKCB	1299.74	2.09403	0.16208	12.9197	3.48e-38	1.66e-36
GNA15	448.91	1.48202	0.114772	12.9127	3.82e-38	1.82e-36
RP11-598F7.3	16.2239	2.63075	0.203882	12.9033	4.31e-38	2.05e-36
GNLY	574.18	2.33855	0.18129	12.8995	4.53e-38	2.15e-36
PRAM1	180.2	1.77806	0.137871	12.8965	4.71e-38	2.24e-36
CSF1R	4357.36	1.56523	0.121394	12.8938	4.88e-38	2.31e-36
RP11-497H16.7	8.04118	1.66831	0.129439	12.8888	5.2e-38	2.47e-36
CLEC2D	916.897	1.4434	0.112	12.8876	5.29e-38	2.5e-36
SLC22A3	153.567	2.60584	0.202499	12.8684	6.78e-38	3.2e-36
IL27	18.6497	2.02419	0.157517	12.8506	8.53e-38	4.03e-36
PATL2	138.748	1.79464	0.139656	12.8504	8.56e-38	4.03e-36
CTA-384D8.34	5.62334	2.22166	0.172908	12.8488	8.74e-38	4.11e-36
IGLV3-12	20.1385	3.35132	0.260912	12.8447	9.22e-38	4.33e-36
MYBPC3	8.85002	1.81216	0.141123	12.841	9.66e-38	4.53e-36
FCGR1C	24.4749	1.89279	0.147402	12.841	9.66e-38	4.53e-36
DNAJC5B	79.3135	1.98188	0.154344	12.8406	9.71e-38	4.55e-36
TRBV12-5	4.51491	3.24266	0.25261	12.8366	1.02e-37	4.78e-36
CCL3	525.443	1.77959	0.138637	12.8364	1.03e-37	4.79e-36
RP5-887A10.1	20.08	3.4805	0.271157	12.8358	1.03e-37	4.83e-36
TNFSF11	103.448	2.546	0.198637	12.8174	1.31e-37	6.11e-36
IGFLR1	173.361	1.29401	0.100966	12.8163	1.33e-37	6.19e-36
IGKV2-30	157.905	3.65742	0.285447	12.813	1.39e-37	6.45e-36
OR52N4	4.30195	2.88918	0.225538	12.8102	1.44e-37	6.68e-36
RP11-10J5.1	11.4985	2.66678	0.208197	12.8089	1.46e-37	6.78e-36
KIF19	38.7962	1.77397	0.1385	12.8085	1.47e-37	6.81e-36
TMSB4XP4	25.9478	1.43309	0.111926	12.8039	1.56e-37	7.21e-36
FLJ38122	6.68871	2.29562	0.179412	12.7952	1.74e-37	8.06e-36
GIMAP2	600.526	1.51956	0.118762	12.795	1.75e-37	8.08e-36
IGHV4-28	247.421	3.22692	0.252333	12.7883	1.91e-37	8.79e-36
CCL3L3	117.555	1.92472	0.150552	12.7844	2e-37	9.23e-36
IGHV3OR16-9	24.4898	3.4434	0.269404	12.7816	2.08e-37	9.56e-36
FYB	2497.1	1.67842	0.13159	12.7549	2.93e-37	1.34e-35
C3AR1	1017.41	1.45499	0.114197	12.741	3.5e-37	1.61e-35
IGLC5	3.65968	3.9451	0.309845	12.7325	3.9e-37	1.79e-35
TRBV13	16.0327	2.84032	0.223123	12.7298	4.04e-37	1.85e-35
SMCO4	508.143	1.24501	0.0979526	12.7103	5.18e-37	2.37e-35
GPBAR1	59.1842	1.57978	0.124381	12.7011	5.83e-37	2.66e-35
FCGR3A	4888.39	1.72866	0.13628	12.6846	7.2e-37	3.28e-35
IL1B	332.414	2.36825	0.186731	12.6827	7.38e-37	3.36e-35
AC104024.1	3.46805	2.78534	0.219631	12.6819	7.45e-37	3.39e-35
RP11-161M6.3	3.85881	3.33834	0.263439	12.6721	8.44e-37	3.84e-35
SQRDL	1215.06	1.4012	0.110581	12.6713	8.53e-37	3.87e-35
CCDC88C	1013.37	1.57245	0.124119	12.6689	8.8e-37	3.99e-35
ITGAD	95.0107	2.01371	0.159013	12.6638	9.38e-37	4.25e-35
CD14	6573.3	1.54122	0.121729	12.6611	9.72e-37	4.4e-35
AMPD1	23.6922	2.70379	0.213594	12.6585	1e-36	4.53e-35
RP5-1071N3.1	14.7635	1.88987	0.149433	12.6469	1.16e-36	5.25e-35
MMP25	199.072	1.76034	0.13922	12.6443	1.2e-36	5.42e-35
GPR182	16.4145	2.70515	0.214014	12.6401	1.27e-36	5.71e-35
FLT3LG	117.942	1.35906	0.107564	12.6348	1.36e-36	6.1e-35
AC007386.2	3.30006	2.91969	0.231198	12.6285	1.47e-36	6.61e-35
MEF2B	32.5063	1.70684	0.13524	12.6208	1.62e-36	7.27e-35
RP11-295P22.2	16.1364	3.65289	0.289552	12.6157	1.73e-36	7.76e-35
RP11-170L3.7	11.1964	3.7318	0.295869	12.613	1.79e-36	8.01e-35
ADAP2	861.431	1.30545	0.103524	12.6101	1.86e-36	8.3e-35
RP11-4M23.2	4.65009	2.892	0.229406	12.6065	1.94e-36	8.69e-35
RASGRP1	490.385	1.8375	0.145877	12.5962	2.21e-36	9.88e-35
PIK3IP1	1478.85	1.36875	0.108671	12.5954	2.24e-36	9.97e-35
C15orf53	2.00622	2.46219	0.195512	12.5936	2.29e-36	1.02e-34
IGKV2-28	39.9568	4.1887	0.332711	12.5896	2.41e-36	1.07e-34
IGHV1OR15-2	34.0595	3.17749	0.252495	12.5844	2.57e-36	1.14e-34
RP1-134E15.3	3.97411	2.57433	0.20465	12.5792	2.75e-36	1.22e-34
RP11-1143G9.5	5.56915	2.72906	0.216951	12.5792	2.75e-36	1.22e-34
VAMP5	2980.43	1.40391	0.11167	12.5719	3.01e-36	1.33e-34
CD300E	131.213	1.79949	0.143185	12.5676	3.18e-36	1.41e-34
GGTA1P	397.498	1.52765	0.121591	12.5638	3.34e-36	1.47e-34
MAP3K8	276.36	1.37199	0.109272	12.5557	3.7e-36	1.63e-34
IGLC3	10918.5	3.05573	0.243391	12.5548	3.74e-36	1.65e-34
RP11-109E24.1	7.65684	2.83527	0.225838	12.5544	3.76e-36	1.65e-34
CD209	626.321	1.78962	0.142558	12.5536	3.8e-36	1.67e-34
CD200R1	110.443	1.7395	0.138711	12.5405	4.48e-36	1.97e-34
TUBA4A	872.73	1.73234	0.138142	12.5403	4.49e-36	1.97e-34
OR2I1P	640.031	2.56602	0.204763	12.5317	5.01e-36	2.19e-34
TTC16	43.7156	1.83037	0.146174	12.5219	5.67e-36	2.48e-34
CTD-2576D5.4	10.0354	2.36488	0.188863	12.5217	5.68e-36	2.48e-34
CBFA2T3	318.527	2.0301	0.162173	12.5181	5.94e-36	2.59e-34
GPR68	376.041	1.70414	0.136307	12.5022	7.26e-36	3.17e-34
TRBV6-4	2.16212	3.12776	0.250243	12.4989	7.57e-36	3.3e-34
IGHV4-61	315.166	3.51134	0.281028	12.4946	7.99e-36	3.47e-34
SIGLEC14	256.005	1.9928	0.159533	12.4915	8.31e-36	3.61e-34
IGKV1OR2-6	12.4076	3.5374	0.283294	12.4867	8.83e-36	3.83e-34
IGLV3-21	5221.91	3.13184	0.250857	12.4846	9.06e-36	3.93e-34
IGHV3-20	116.647	3.64114	0.291865	12.4754	1.02e-35	4.4e-34
TTC22	50.2185	2.16149	0.173385	12.4664	1.14e-35	4.93e-34
RPL7AP64	10.7259	1.87064	0.150144	12.459	1.25e-35	5.4e-34
ALOX5AP	667.546	1.64897	0.132387	12.4556	1.3e-35	5.62e-34
DOK3	1045.57	1.46189	0.117452	12.4467	1.46e-35	6.28e-34
IGKV3D-7	4.9006	3.91619	0.314693	12.4445	1.5e-35	6.45e-34
IL4R	2215.83	1.19215	0.0958481	12.438	1.63e-35	6.99e-34
XCL1	56.3304	2.07699	0.167116	12.4285	1.83e-35	7.87e-34
CASP1P2	7.21255	2.72523	0.219303	12.4268	1.87e-35	8.02e-34
2024-03-01	632.114	1.4265	0.11483	12.4228	1.97e-35	8.43e-34
GRIN3A	85.0664	1.4773	0.118964	12.4181	2.09e-35	8.93e-34
CEACAM3	7.54039	2.02508	0.163077	12.418	2.09e-35	8.93e-34
TRGV2	9.48781	2.37423	0.191286	12.412	2.25e-35	9.6e-34
IGHV7-56	4.84245	3.37146	0.271629	12.412	2.25e-35	9.6e-34
RP11-138I18.2	5.45997	3.80255	0.306365	12.4118	2.25e-35	9.61e-34
C19orf38	180.572	1.42453	0.11478	12.4109	2.28e-35	9.71e-34
TRGV7	10.2873	1.85406	0.149468	12.4045	2.47e-35	1.05e-33
BTNL8	12.9598	2.51343	0.202896	12.3878	3.04e-35	1.29e-33
LINC00582	9.48892	2.72958	0.220392	12.3851	3.15e-35	1.33e-33
CTA-212A2.1	14.679	1.93543	0.156287	12.3838	3.2e-35	1.36e-33
IGKV3-11	8431.84	3.00991	0.243123	12.3802	3.34e-35	1.42e-33
RP11-812E19.9	15.4529	3.4429	0.278157	12.3775	3.46e-35	1.46e-33
TTC9	206.178	1.89107	0.152849	12.3721	3.7e-35	1.56e-33
NLRC4	149.204	1.10004	0.0889347	12.369	3.84e-35	1.62e-33
BTG2	2757.31	1.25555	0.101508	12.369	3.85e-35	1.62e-33
ATP2A3	3004.98	1.78007	0.144011	12.3607	4.26e-35	1.8e-33
IRF5	810.951	1.31933	0.106738	12.3605	4.28e-35	1.8e-33
EVL	3775.21	1.23928	0.100273	12.3591	4.35e-35	1.83e-33
LAMP3	429.857	1.76375	0.142781	12.3528	4.7e-35	1.97e-33
IGHV3-35	13.4139	2.84308	0.230226	12.3491	4.93e-35	2.07e-33
TLR7	321.211	1.79158	0.145119	12.3456	5.15e-35	2.15e-33
CHST4	8.6351	3.26521	0.264564	12.3418	5.39e-35	2.26e-33
ETV7	472.869	2.02841	0.164415	12.3371	5.72e-35	2.39e-33
RP13-452N2.1	4.63268	2.27474	0.184494	12.3296	6.28e-35	2.62e-33
TRIM22	2712.22	1.56816	0.127235	12.3249	6.65e-35	2.77e-33
CTD-2616J11.3	4.37577	1.95303	0.158486	12.3231	6.81e-35	2.83e-33
PSMB9	3909.82	1.50815	0.122527	12.3087	8.13e-35	3.38e-33
CAMK1D	590.693	1.54552	0.125565	12.3085	8.15e-35	3.39e-33
APOL1	6762.41	1.72986	0.14057	12.306	8.4e-35	3.49e-33
LILRA2	132.809	1.65776	0.134727	12.3045	8.56e-35	3.55e-33
IL12B	8.07603	2.26453	0.184114	12.2996	9.1e-35	3.77e-33
SH2D2A	564.96	1.56697	0.127612	12.2792	1.17e-34	4.85e-33
VEGFC	376.374	1.4641	0.119259	12.2767	1.21e-34	4.99e-33
AP002954.4	17.017	1.93084	0.157357	12.2704	1.31e-34	5.39e-33
KBTBD8	161.313	1.59031	0.12962	12.269	1.33e-34	5.48e-33
DBH-AS1	98.8931	1.87676	0.152967	12.269	1.33e-34	5.48e-33
RP11-445F6.2	3.44987	3.12853	0.255041	12.2668	1.37e-34	5.62e-33
TRAV41	13.3732	2.3231	0.189439	12.2631	1.43e-34	5.88e-33
PACSIN1	79.1625	1.91441	0.156119	12.2625	1.44e-34	5.91e-33
CHST15	1062.81	1.25946	0.102744	12.2582	1.52e-34	6.23e-33
IGHV3-21	2802	3.21623	0.262479	12.2533	1.61e-34	6.61e-33
LYL1	447.109	1.30756	0.106743	12.2495	1.69e-34	6.92e-33
IL21	2.54615	3.12725	0.255551	12.2373	1.96e-34	8.03e-33
IGKV1D-17	29.1811	3.77509	0.30867	12.2302	2.14e-34	8.76e-33
AC097713.4	2.87551	3.64586	0.298114	12.2298	2.16e-34	8.8e-33
KLRC1	31.1548	2.28869	0.18716	12.2285	2.19e-34	8.92e-33
RP11-452C13.1	10.573	1.82218	0.149088	12.2222	2.37e-34	9.64e-33
IGHA1	35426.4	2.81502	0.230408	12.2175	2.51e-34	1.02e-32
IGHD3-3	8.16282	3.84868	0.315257	12.2081	2.82e-34	1.14e-32
AC011899.9	154.644	1.60265	0.131282	12.2077	2.83e-34	1.15e-32
LINC01127	7.63909	2.2194	0.18184	12.2052	2.91e-34	1.18e-32
C5orf56	253.465	1.30798	0.107168	12.2049	2.93e-34	1.19e-32
IGKV7-3	5.73145	3.72963	0.305734	12.1989	3.15e-34	1.27e-32
BCAS2P2	3.59993	2.66948	0.2189	12.195	3.31e-34	1.34e-32
ART4	48.6705	2.69166	0.220758	12.1928	3.39e-34	1.37e-32
IGLL1	13.1708	3.37379	0.276709	12.1926	3.41e-34	1.37e-32
AL122127.25	6.55479	3.43141	0.281472	12.191	3.47e-34	1.4e-32
TREML1	24.8822	1.75619	0.144067	12.1901	3.51e-34	1.41e-32
IGLJ1	4.27439	3.39571	0.278577	12.1895	3.54e-34	1.42e-32
CXCL10	2922.08	2.33834	0.19193	12.1833	3.81e-34	1.53e-32
CASP10	594.089	1.21984	0.100149	12.1802	3.96e-34	1.59e-32
IGLVI-70	10.8983	3.58798	0.294759	12.1726	4.35e-34	1.74e-32
PRH2	16.9568	3.09208	0.254229	12.1626	4.92e-34	1.97e-32
IGHV4-39	4012.01	3.0687	0.252345	12.1607	5.03e-34	2.01e-32
IGHV3-65	3.37609	3.84968	0.316588	12.1599	5.08e-34	2.03e-32
RP11-693N9.2	100.861	1.67037	0.137375	12.1591	5.13e-34	2.05e-32
SGPP2	93.5985	1.45502	0.119797	12.1457	6.04e-34	2.41e-32
RP3-455J7.4	10.3289	2.23865	0.184421	12.1388	6.58e-34	2.62e-32
OSCAR	376.444	1.73437	0.142975	12.1306	7.27e-34	2.89e-32
SPATC1	14.5139	1.67291	0.137916	12.1299	7.34e-34	2.91e-32
RP4-576H24.2	3.52589	2.2058	0.18189	12.1271	7.59e-34	3.01e-32
GPR25	5.68843	2.71496	0.224356	12.1011	1.04e-33	4.13e-32
IGLC2	12688.8	2.79301	0.230845	12.0991	1.07e-33	4.23e-32
RIPK3	215.884	1.46076	0.120767	12.0957	1.11e-33	4.4e-32
PLCH2	139.555	1.99564	0.165075	12.0893	1.2e-33	4.75e-32
EPSTI1	1089.63	1.71299	0.14172	12.0872	1.23e-33	4.87e-32
IGHV3-52	12.5862	3.22775	0.267149	12.0822	1.31e-33	5.17e-32
IL9R	12.469	1.97575	0.163534	12.0816	1.32e-33	5.2e-32
SERPINA9	21.3589	4.3516	0.360196	12.0812	1.33e-33	5.22e-32
UBD	750.814	2.41212	0.199669	12.0806	1.34e-33	5.25e-32
CD163	4197.54	1.64154	0.136092	12.062	1.68e-33	6.57e-32
CXCR2P1	445.385	2.41468	0.200327	12.0537	1.85e-33	7.27e-32
SLC43A2	1410.43	1.20892	0.100349	12.0471	2.01e-33	7.86e-32
IGHV3OR16-15	4.24435	3.60755	0.299555	12.043	2.11e-33	8.25e-32
SIGLEC7	178.365	1.60934	0.133641	12.0422	2.13e-33	8.32e-32
RP11-67C2.2	6.70565	1.94845	0.161881	12.0364	2.29e-33	8.93e-32
IGKC	136849	2.88718	0.239983	12.0308	2.45e-33	9.55e-32
CTD-2026C7.1	2.63695	2.69047	0.223654	12.0296	2.48e-33	9.67e-32
IGHV3-60	10.058	3.42679	0.285033	12.0224	2.71e-33	1.05e-31
HMGB3P32	5.84553	2.39045	0.198956	12.0149	2.97e-33	1.15e-31
WNT1	5.11549	2.19876	0.183035	12.0128	3.04e-33	1.18e-31
CTB-39G8.3	11.7493	1.71559	0.142975	11.9992	3.59e-33	1.39e-31
TNFRSF25	233.327	1.59352	0.13285	11.9949	3.78e-33	1.46e-31
IGHV3OR16-8	15.398	3.26869	0.272629	11.9896	4.03e-33	1.56e-31
IL3RA	464.61	1.15535	0.0964346	11.9807	4.48e-33	1.73e-31
TRBV11-1	3.84805	3.12049	0.260558	11.9762	4.74e-33	1.83e-31
LINC01506	3.34364	2.18566	0.182535	11.9739	4.87e-33	1.88e-31
NR1H3	1873.73	1.10661	0.0924984	11.9636	5.51e-33	2.13e-31
IGLV1-40	5712.19	3.1732	0.265445	11.9543	6.17e-33	2.38e-31
CTD-2509G16.5	2.36206	2.71731	0.227311	11.9541	6.18e-33	2.38e-31
SLC15A3	3498.37	1.62279	0.135762	11.9532	6.24e-33	2.4e-31
RP11-148O21.2	16.8476	3.08046	0.257749	11.9514	6.39e-33	2.45e-31
IGKV4-1	11723.8	3.15652	0.264167	11.9489	6.58e-33	2.52e-31
LYZ	9872.62	2.01719	0.168847	11.9468	6.74e-33	2.58e-31
AGAP2	524.228	1.46339	0.122499	11.9461	6.8e-33	2.6e-31
RP11-523O18.5	4.8832	2.58022	0.216198	11.9345	7.82e-33	2.99e-31
C5AR2	72.442	1.25742	0.105403	11.9297	8.29e-33	3.17e-31
LINC00544	1.86119	3.28908	0.27573	11.9286	8.39e-33	3.2e-31
ATP8B4	151.737	1.38885	0.116464	11.9251	8.75e-33	3.34e-31
NAT8B	7.0252	1.70213	0.14275	11.9238	8.89e-33	3.39e-31
BIRC3	2025.19	1.91367	0.160615	11.9146	9.93e-33	3.78e-31
DENND2D	1650.61	1.87486	0.157595	11.8967	1.23e-32	4.68e-31
RARRES3	2332.1	1.89043	0.158984	11.8907	1.32e-32	5.03e-31
RP11-214O1.3	3.91772	2.45446	0.206481	11.8871	1.38e-32	5.24e-31
RP11-117D22.2	7.8885	2.17478	0.182962	11.8866	1.39e-32	5.27e-31
ZBTB20-AS1	5.40774	1.92708	0.162147	11.8848	1.42e-32	5.38e-31
AC078883.3	11.0842	1.57515	0.132549	11.8836	1.44e-32	5.45e-31
IGKV3OR2-268	34.5497	2.89844	0.244037	11.877	1.56e-32	5.89e-31
CD226	212.425	1.64946	0.138946	11.8712	1.67e-32	6.31e-31
LINC01281	14.8278	2.37046	0.199901	11.8581	1.95e-32	7.36e-31
AC002331.1	5.80934	2.2831	0.1926	11.8541	2.05e-32	7.72e-31
LPAR5	297.998	1.42692	0.12039	11.8525	2.09e-32	7.87e-31
IGHM	35429.9	2.94373	0.248509	11.8455	2.27e-32	8.53e-31
CXCL12	4387.52	1.58403	0.133771	11.8414	2.39e-32	8.96e-31
IGLV6-57	1878.82	3.05557	0.258091	11.8391	2.45e-32	9.18e-31
RP5-1031D4.3	31.6253	1.58114	0.133552	11.8391	2.45e-32	9.18e-31
RP1-153P14.7	3.98856	3.1908	0.269532	11.8383	2.48e-32	9.27e-31
PECAM1	6081.01	1.11145	0.0939281	11.833	2.64e-32	9.86e-31
SLC9A9	425.784	1.25935	0.106452	11.8301	2.73e-32	1.02e-30
AC246787.5	1.92653	3.21952	0.272197	11.8279	2.8e-32	1.05e-30
AC005083.1	20.9313	1.88648	0.159698	11.8128	3.35e-32	1.25e-30
BIN2P1	1.94674	2.22501	0.188363	11.8123	3.37e-32	1.26e-30
AF127936.5	16.9088	1.74971	0.148131	11.8119	3.39e-32	1.26e-30
TYMP	5828.64	1.40008	0.118578	11.8073	3.58e-32	1.33e-30
CLEC4C	10.7914	2.45243	0.207779	11.803	3.77e-32	1.4e-30
SLC27A2	55.2547	1.95159	0.165369	11.8014	3.84e-32	1.42e-30
IGHJ2	37.6147	3.20645	0.272132	11.7827	4.79e-32	1.78e-30
IGHV1-2	1677.83	3.26274	0.276911	11.7826	4.8e-32	1.78e-30
GTSCR1	2.81315	3.9079	0.331907	11.7741	5.31e-32	1.97e-30
PIM1	1737.02	1.11653	0.0948623	11.77	5.57e-32	2.06e-30
RP11-342D11.3	2.21741	3.14096	0.267014	11.7633	6.03e-32	2.23e-30
RP11-203B7.2	5.55763	4.17316	0.354943	11.7573	6.48e-32	2.39e-30
PLA2G7	679.694	1.7598	0.14976	11.7508	7e-32	2.58e-30
CTC-303L1.1	5.53127	2.22917	0.189833	11.7428	7.69e-32	2.83e-30
LL22NC03-24A12.9	1.91934	2.88721	0.245931	11.7399	7.95e-32	2.93e-30
GPR84	140.74	1.79097	0.152584	11.7376	8.18e-32	3.01e-30
APOBEC3H	86.7626	1.62574	0.138572	11.7321	8.72e-32	3.2e-30
PSTPIP2	415.809	1.4514	0.123714	11.7319	8.75e-32	3.21e-30
CCNI2	19.6014	1.47377	0.125709	11.7237	9.64e-32	3.53e-30
C10orf105	6.87299	2.31536	0.197711	11.7108	1.12e-31	4.1e-30
WNT10A	93.2979	2.05437	0.175432	11.7104	1.13e-31	4.12e-30
CCND2	2020.17	1.70377	0.145674	11.6958	1.34e-31	4.89e-30
BATF	528.105	1.63573	0.139861	11.6954	1.35e-31	4.91e-30
IGKV1OR2-3	7.06393	4.10663	0.351283	11.6904	1.43e-31	5.2e-30
IGKV1OR22-1	7.10724	3.30378	0.282655	11.6884	1.46e-31	5.32e-30
IGHV3-15	1808.94	3.00288	0.257394	11.6665	1.89e-31	6.87e-30
IGHV1-24	1146.04	3.09644	0.265443	11.6652	1.92e-31	6.97e-30
IGHV3-30	2345.96	2.89454	0.248347	11.6552	2.16e-31	7.83e-30
FAM179A	62.3221	1.6854	0.144658	11.651	2.27e-31	8.22e-30
IGHV6-1	101.758	3.26331	0.280177	11.6473	2.37e-31	8.57e-30
CD1E	55.871	2.14221	0.183936	11.6465	2.39e-31	8.65e-30
APOBEC3D	446.36	1.23748	0.106321	11.6391	2.61e-31	9.43e-30
CD1D	172.573	1.38223	0.118843	11.6307	2.88e-31	1.04e-29
LINGO3	20.866	2.07382	0.178353	11.6277	2.98e-31	1.08e-29
TOX	452.485	1.84498	0.158696	11.6259	3.04e-31	1.1e-29
IGLC6	19.8345	2.51143	0.216128	11.6201	3.26e-31	1.17e-29
IGHV2-70	112.197	3.39267	0.292309	11.6065	3.82e-31	1.37e-29
IGLV1-36	211.669	3.37307	0.290906	11.595	4.37e-31	1.57e-29
FAM65C	90.8761	1.65537	0.142781	11.5937	4.43e-31	1.59e-29
RP11-305L7.1	15.8539	1.92052	0.165692	11.5909	4.58e-31	1.64e-29
PLD4	317.702	1.73409	0.149609	11.5908	4.59e-31	1.64e-29
IGHV3-63	15.0291	3.19059	0.27545	11.5832	5.01e-31	1.79e-29
IGHV3-19	11.0939	3.1527	0.272243	11.5805	5.18e-31	1.85e-29
MOGAT2	2.40904	2.79258	0.241198	11.578	5.33e-31	1.9e-29
ASGR2	42.0951	1.67646	0.144823	11.576	5.45e-31	1.94e-29
IGHA2	2142.92	2.70972	0.234085	11.5758	5.47e-31	1.95e-29
RP11-750H9.5	70.2153	1.30535	0.112888	11.5632	6.33e-31	2.25e-29
GBP2	6611.03	1.54289	0.133794	11.5319	9.11e-31	3.24e-29
RAB19	4.32104	2.0023	0.173699	11.5274	9.6e-31	3.41e-29
ST8SIA4	771.602	1.40396	0.121985	11.5093	1.18e-30	4.2e-29
CEBPE	8.38387	1.61006	0.139902	11.5085	1.2e-30	4.24e-29
PTGIR	128.861	1.2953	0.112555	11.5081	1.2e-30	4.25e-29
IGHV1-18	4169.61	3.04062	0.264528	11.4945	1.41e-30	4.97e-29
RP13-126P21.2	2.56684	2.49036	0.216774	11.4883	1.51e-30	5.34e-29
CLIC3	84.6003	1.82692	0.159183	11.4768	1.72e-30	6.09e-29
IGHG1	304340	2.66639	0.232342	11.4762	1.74e-30	6.13e-29
TOMM20P2	11.8472	2.02444	0.176706	11.4565	2.18e-30	7.69e-29
SIGLEC6	12.767	2.10366	0.183704	11.4514	2.31e-30	8.15e-29
IGLV2-8	908.768	2.93677	0.256495	11.4496	2.36e-30	8.31e-29
IGHG2	23510.8	2.56496	0.22405	11.4482	2.4e-30	8.44e-29
IGKV1D-33	10.5983	4.18296	0.365632	11.4404	2.63e-30	9.23e-29
AC079325.6	4.97624	2.24043	0.195891	11.4371	2.73e-30	9.57e-29
DHRS9	112.683	1.90585	0.166728	11.4309	2.93e-30	1.03e-28
AC103563.5	10.69	3.54772	0.310413	11.4291	2.99e-30	1.05e-28
E2F3P1	3.86429	2.14425	0.187786	11.4186	3.38e-30	1.18e-28
FPR3	1216.96	1.47452	0.129194	11.4132	3.59e-30	1.26e-28
AC006129.3	1.66216	2.90121	0.254211	11.4126	3.62e-30	1.26e-28
IGHV3-7	62.1804	3.04009	0.266384	11.4124	3.63e-30	1.27e-28
NLRP3	239.186	1.29803	0.113824	11.4038	4e-30	1.39e-28
APOL6	5088.68	1.36604	0.119804	11.4023	4.07e-30	1.42e-28
KIR3DL2	5.4061	2.28944	0.200877	11.3972	4.32e-30	1.5e-28
STAT1	27700.2	1.21691	0.106778	11.3967	4.34e-30	1.51e-28
RASSF6	28.7837	2.49831	0.219239	11.3953	4.41e-30	1.53e-28
EDAR	9.27926	2.8804	0.25278	11.3949	4.43e-30	1.54e-28
KIR3DL1	5.15294	2.25307	0.19776	11.393	4.53e-30	1.57e-28
RNASE2	56.969	1.66028	0.145769	11.3898	4.7e-30	1.63e-28
IGHV1-46	1585.68	2.87529	0.252486	11.3879	4.8e-30	1.66e-28
CTB-41I6.2	16.8076	1.56793	0.137701	11.3865	4.88e-30	1.69e-28
SLC8A1	497.218	1.35697	0.119201	11.3839	5.03e-30	1.74e-28
RP11-848P1.3	55.694	1.29439	0.113708	11.3835	5.05e-30	1.74e-28
RP11-113K21.2	2.2415	2.42187	0.212761	11.3831	5.08e-30	1.75e-28
ASS1P1	4.54576	2.20406	0.193745	11.3761	5.5e-30	1.89e-28
RP4-671O14.5	5.95529	1.78958	0.15737	11.3718	5.78e-30	1.99e-28
SLFN14	3.52337	2.40446	0.211455	11.371	5.83e-30	2.01e-28
ADORA2A	19.3783	1.41031	0.124082	11.3659	6.18e-30	2.12e-28
CTA-150C2.20	1.73347	3.41329	0.300399	11.3625	6.43e-30	2.21e-28
GBP4	6146.01	1.999	0.175932	11.3624	6.44e-30	2.21e-28
AC007278.3	2.81942	2.6407	0.232748	11.3458	7.79e-30	2.67e-28
IGHV1OR15-9	25.1157	3.04148	0.268699	11.3193	1.05e-29	3.6e-28
SIRPD	4.40258	2.01129	0.177765	11.3143	1.11e-29	3.81e-28
AC093818.1	54.5559	1.21421	0.107334	11.3124	1.14e-29	3.89e-28
VSIG4	1993.19	1.54489	0.136662	11.3045	1.25e-29	4.25e-28
CCR9	10.8674	2.56037	0.226521	11.303	1.27e-29	4.32e-28
IGLV1-50	16.537	2.66985	0.236284	11.2993	1.32e-29	4.5e-28
SIDT1	258.112	1.60189	0.141791	11.2975	1.35e-29	4.59e-28
APOBEC3A	62.7301	2.14867	0.190216	11.2959	1.37e-29	4.67e-28
LINC01550	36.6295	2.05215	0.181715	11.2932	1.42e-29	4.81e-28
RBP5	301.068	1.81009	0.160381	11.2862	1.54e-29	5.2e-28
IGKV1-33	24.5042	3.55737	0.315196	11.2862	1.54e-29	5.2e-28
PRR5L	435.38	1.13501	0.100579	11.2847	1.56e-29	5.28e-28
CXCL5	106.557	3.40149	0.301605	11.278	1.69e-29	5.7e-28
WFDC21P	25.8704	1.80826	0.160611	11.2586	2.1e-29	7.09e-28
BCL3	1972.7	1.04762	0.0930668	11.2566	2.15e-29	7.24e-28
CTC-378H22.1	10.846	1.8309	0.162768	11.2485	2.36e-29	7.94e-28
IGHV3-72	176.024	2.98711	0.265966	11.2312	2.87e-29	9.64e-28
SIRPB3P	2.27556	2.73041	0.243153	11.2292	2.93e-29	9.85e-28
C1S	12554.3	1.48619	0.132486	11.2177	3.34e-29	1.12e-27
ALOX15B	177.559	2.07461	0.185058	11.2106	3.62e-29	1.21e-27
MAPK13	637.878	1.29962	0.116017	11.202	3.99e-29	1.34e-27
ERMN	35.8374	1.97559	0.176399	11.1996	4.1e-29	1.37e-27
IGHV3-22	5.24372	3.06415	0.27366	11.1969	4.22e-29	1.41e-27
RPL32P1	5.46727	2.22947	0.199153	11.1948	4.32e-29	1.45e-27
RP11-212I21.2	28.8632	2.15159	0.192264	11.1908	4.52e-29	1.51e-27
SLC6A7	4.87675	1.95834	0.175033	11.1884	4.65e-29	1.55e-27
ITGAX	2154.53	1.28749	0.115123	11.1836	4.91e-29	1.63e-27
CD1B	18.557	2.39215	0.213965	11.1801	5.1e-29	1.7e-27
GRAP	80.9684	1.49001	0.133457	11.1647	6.07e-29	2.02e-27
IGLV3-1	2054.4	2.95156	0.264457	11.1608	6.34e-29	2.11e-27
CXCL11	545.276	2.18133	0.195484	11.1586	6.5e-29	2.16e-27
LINC01055	3.93565	2.49467	0.223624	11.1556	6.72e-29	2.23e-27
AC006369.2	8.03417	1.78405	0.160032	11.1481	7.32e-29	2.43e-27
IGKV2D-28	9.60026	3.9389	0.353645	11.138	8.19e-29	2.71e-27
IGKV5-2	98.1376	3.38717	0.304188	11.1351	8.46e-29	2.8e-27
CLU	8723.13	2.18695	0.196576	11.1252	9.46e-29	3.13e-27
GBP1P1	326.255	2.08109	0.187143	11.1203	9.99e-29	3.3e-27
CARD9	259.637	1.11373	0.100335	11.1001	1.25e-28	4.13e-27
IGHD2-2	2.25981	3.5462	0.319522	11.0985	1.28e-28	4.21e-27
ZC3H12A	310.571	1.12648	0.101501	11.0982	1.28e-28	4.22e-27
AC011893.3	10.2797	2.18458	0.197062	11.0857	1.47e-28	4.84e-27
LINC01146	15.1717	1.81361	0.163614	11.0847	1.49e-28	4.89e-27
CD244	144.309	1.7146	0.154862	11.0718	1.72e-28	5.64e-27
UBE2L6	6294.19	1.1079	0.100174	11.0598	1.96e-28	6.44e-27
IGLV2-33	3.98383	3.23449	0.292542	11.0565	2.04e-28	6.68e-27
CCDC109B	659.133	1.23012	0.111351	11.0473	2.26e-28	7.4e-27
TRBV7-7	3.54104	2.81157	0.254662	11.0404	2.44e-28	7.98e-27
RP11-212I21.5	3.05211	2.48636	0.225252	11.0381	2.5e-28	8.18e-27
RRAD	73.4708	1.9474	0.176457	11.0361	2.56e-28	8.36e-27
AC007880.1	3.04094	2.86307	0.259438	11.0357	2.57e-28	8.39e-27
DBH	31.6642	1.70366	0.154386	11.0351	2.59e-28	8.44e-27
AC011515.2	4.80646	1.8558	0.168337	11.0243	2.92e-28	9.51e-27
RP11-554I8.1	2.14988	3.33778	0.302923	11.0186	3.11e-28	1.01e-26
CLEC4G	31.2721	2.36123	0.214396	11.0134	3.29e-28	1.07e-26
PHOSPHO1	24.337	1.27103	0.115425	11.0118	3.35e-28	1.09e-26
FAM107B	1868.48	1.25455	0.113941	11.0106	3.4e-28	1.1e-26
PKD2L1	30.3889	1.66938	0.151932	10.9877	4.38e-28	1.42e-26
DYSF	1893.55	1.2128	0.110438	10.9817	4.68e-28	1.52e-26
AC027319.1	1.44461	2.77382	0.252853	10.9701	5.32e-28	1.72e-26
PARP12	2285.93	1.13055	0.103098	10.9658	5.58e-28	1.81e-26
IGKV1OR22-5	6.79014	3.21434	0.293176	10.9639	5.7e-28	1.84e-26
RP13-93L13.1	1.68383	2.92165	0.266536	10.9616	5.85e-28	1.89e-26
RNASET2	2124.52	1.03422	0.0944475	10.9502	6.63e-28	2.14e-26
IGKV1D-43	16.7456	3.07987	0.281446	10.943	7.18e-28	2.31e-26
RSPO3	87.0408	1.7881	0.16361	10.929	8.37e-28	2.7e-26
IGHV4-31	690.395	2.76025	0.252563	10.929	8.38e-28	2.7e-26
MYO1A	11.1532	1.52017	0.139131	10.9261	8.65e-28	2.78e-26
AE000658.31	1.21326	2.74964	0.251722	10.9233	8.92e-28	2.86e-26
RP11-61O1.2	1.76934	3.8775	0.355044	10.9212	9.13e-28	2.93e-26
TMSB4XP1	4.3841	1.59655	0.146199	10.9204	9.21e-28	2.95e-26
B2M	163579	1.13285	0.103746	10.9194	9.31e-28	2.98e-26
RP11-34P13.15	23.7723	1.64395	0.150596	10.9163	9.63e-28	3.08e-26
IGLV1-47	2075.62	2.87388	0.263317	10.9142	9.86e-28	3.15e-26
RP4-671O14.7	6.75981	1.56292	0.143244	10.9109	1.02e-27	3.27e-26
AC007381.3	3.01475	2.9563	0.271049	10.9069	1.07e-27	3.41e-26
IGHV3-76	5.12705	3.50409	0.321293	10.9062	1.08e-27	3.43e-26
RP11-640L9.2	9.74822	1.4195	0.130239	10.8992	1.16e-27	3.71e-26
RP11-75L1.1	2.10103	2.76145	0.253778	10.8814	1.41e-27	4.5e-26
RP11-327E2.5	41.2178	1.19934	0.110294	10.8741	1.53e-27	4.87e-26
RP11-145M4.3	2.8618	2.07789	0.191116	10.8724	1.56e-27	4.96e-26
IGKV1-5	5582.03	2.68008	0.246563	10.8698	1.61e-27	5.1e-26
TRBJ2-4	1.16263	2.79579	0.257274	10.867	1.66e-27	5.26e-26
RP4-800J21.3	12.0649	1.43123	0.13176	10.8624	1.74e-27	5.52e-26
IGHV5-51	3829.55	2.79993	0.257792	10.8612	1.76e-27	5.59e-26
IGHV3-49	727.164	2.78373	0.256474	10.8538	1.91e-27	6.05e-26
IGHV3-75	2.81545	3.3134	0.305301	10.8529	1.93e-27	6.11e-26
IGKV1-6	565.014	2.81077	0.25922	10.8432	2.15e-27	6.79e-26
IGLV2-28	7.82889	3.01813	0.278571	10.8343	2.37e-27	7.47e-26
LGALS9	3442.34	1.32124	0.121954	10.8339	2.38e-27	7.5e-26
IGHG3	29481	2.53867	0.234325	10.8339	2.38e-27	7.5e-26
SIGLEC8	212.409	2.18838	0.202192	10.8233	2.67e-27	8.41e-26
CTD-2035E11.4	9.62667	1.40159	0.129557	10.8183	2.82e-27	8.88e-26
HLA-DRB6	2397.5	1.95369	0.180593	10.8182	2.82e-27	8.88e-26
SENCR	36.0833	1.2046	0.111406	10.8127	3e-27	9.42e-26
CTA-126B4.7	5.02022	1.73177	0.160204	10.8098	3.09e-27	9.71e-26
IGKV1-9	1392.56	3.00496	0.278076	10.8062	3.22e-27	1.01e-25
TRBV24-1	17.7101	2.27997	0.211174	10.7967	3.57e-27	1.12e-25
IGHV3OR16-16	1.91041	3.46141	0.320926	10.7857	4.02e-27	1.26e-25
CTD-3094K11.1	2.77459	1.95952	0.181723	10.783	4.14e-27	1.3e-25
IGLV1-44	2354.96	2.73433	0.253727	10.7766	4.44e-27	1.39e-25
CCR1	1014.62	1.29527	0.120306	10.7665	4.96e-27	1.55e-25
VCAM1	1854.61	1.54931	0.14391	10.7659	4.99e-27	1.56e-25
RP11-483P21.2	15.7506	1.58654	0.147491	10.7569	5.5e-27	1.72e-25
CTA-292E10.9	229.493	1.09852	0.102217	10.7469	6.13e-27	1.91e-25
TRANK1	1448.39	1.17111	0.108996	10.7446	6.28e-27	1.96e-25
IGKV2OR2-1	3.07417	3.50505	0.326251	10.7434	6.36e-27	1.98e-25
IGKV1D-42	10.0691	3.12437	0.290928	10.7393	6.65e-27	2.07e-25
STAB1	4024.42	1.1407	0.10627	10.7339	7.05e-27	2.19e-25
PLEKHG7	5.19788	2.2182	0.206767	10.728	7.52e-27	2.33e-25
TAP1	16286.2	1.29059	0.120329	10.7255	7.72e-27	2.39e-25
IGLJ3	2.5446	3.19698	0.298241	10.7194	8.25e-27	2.56e-25
S100A9	1154.31	1.6401	0.153081	10.7139	8.75e-27	2.71e-25
IGLV3-10	1725.54	3.15317	0.294406	10.7103	9.11e-27	2.82e-25
MRC1	1195.17	1.55776	0.14546	10.7092	9.22e-27	2.85e-25
PRDM8	154.108	1.79582	0.167765	10.7044	9.7e-27	3e-25
IGLV5-48	10.457	3.13539	0.293052	10.6991	1.03e-26	3.17e-25
AC067945.4	3.82832	1.88801	0.176632	10.689	1.15e-26	3.53e-25
TSPAN32	129.452	1.623	0.151856	10.6878	1.16e-26	3.58e-25
AC069363.1	20.0251	1.92893	0.180483	10.6876	1.16e-26	3.58e-25
GPR35	75.5758	1.12584	0.105361	10.6855	1.19e-26	3.66e-25
GPR15	11.8907	2.77978	0.260314	10.6785	1.28e-26	3.94e-25
REC8	343.907	1.12191	0.105169	10.6677	1.44e-26	4.43e-25
CTB-41I6.1	9.70575	1.60581	0.150682	10.6569	1.62e-26	4.96e-25
PM20D1	9.21688	1.91233	0.179465	10.6557	1.64e-26	5.02e-25
IGLV5-45	318.839	3.1765	0.298355	10.6467	1.81e-26	5.53e-25
C17orf99	2.93755	2.52852	0.237517	10.6456	1.83e-26	5.59e-25
RP11-756J15.2	2.05726	2.28271	0.214509	10.6416	1.91e-26	5.84e-25
RP11-564A8.8	4.95706	2.59738	0.244129	10.6394	1.95e-26	5.97e-25
LCP2	2977.5	1.30467	0.122788	10.6254	2.27e-26	6.92e-25
IGHV3OR16-10	5.15198	3.13211	0.294944	10.6193	2.42e-26	7.38e-25
TOX2	501.099	1.7199	0.161964	10.619	2.43e-26	7.4e-25
COL4A3	77.5459	1.88751	0.177803	10.6157	2.52e-26	7.66e-25
CD79B	1133.28	1.97081	0.185668	10.6147	2.55e-26	7.74e-25
LINC00158	13.7319	1.96669	0.185293	10.6139	2.57e-26	7.8e-25
IGHV3-42	3.59715	2.88804	0.272174	10.611	2.65e-26	8.04e-25
PLEKHO1	4155.6	1.01631	0.0958338	10.6049	2.83e-26	8.58e-25
RP3-477M7.5	1.73769	2.72872	0.257513	10.5964	3.1e-26	9.38e-25
ZMYND15	184.22	1.22316	0.115505	10.5896	3.33e-26	1.01e-24
IL21R-AS1	4.87996	1.71655	0.162121	10.588	3.39e-26	1.02e-24
UTS2	21.9671	2.31679	0.218992	10.5793	3.72e-26	1.12e-24
SLC2A5	717.667	1.4455	0.136642	10.5787	3.74e-26	1.13e-24
RP11-203J24.9	21.6581	1.36577	0.129281	10.5644	4.36e-26	1.31e-24
IGHV3-71	20.8772	2.89495	0.274046	10.5637	4.39e-26	1.32e-24
RP11-219E7.1	14.6799	1.37778	0.130521	10.556	4.76e-26	1.43e-24
PRB3	14.256	2.74746	0.260325	10.5539	4.87e-26	1.47e-24
IGKV1-8	260.461	2.82542	0.26786	10.5481	5.18e-26	1.56e-24
XXbac-BPG181M17.5	2.69311	2.11544	0.200591	10.546	5.3e-26	1.59e-24
RP11-493L12.7	1.05593	2.67532	0.253929	10.5357	5.91e-26	1.78e-24
CDA	84.842	1.59392	0.151394	10.5283	6.4e-26	1.92e-24
IGLV3-25	2776.24	2.7217	0.258756	10.5184	7.11e-26	2.13e-24
RP11-62H7.2	7.28523	1.73271	0.164916	10.5066	8.05e-26	2.41e-24
PDPN	519.18	1.58903	0.151256	10.5056	8.14e-26	2.44e-24
APOL4	574.39	1.59112	0.151473	10.5044	8.25e-26	2.47e-24
LINC00484	5.62906	1.96835	0.18742	10.5023	8.43e-26	2.52e-24
RP11-389C8.2	135.599	1.06717	0.101633	10.5003	8.61e-26	2.57e-24
C15orf48	268.852	1.62894	0.15516	10.4985	8.78e-26	2.62e-24
LILRP2	4.79164	1.96129	0.187005	10.4879	9.82e-26	2.93e-24
SH2D1B	52.3868	1.98045	0.188836	10.4877	9.84e-26	2.93e-24
CNTNAP2	27.024	2.40987	0.229834	10.4853	1.01e-25	3.01e-24
CCR12P	2.27867	3.95744	0.377455	10.4845	1.02e-25	3.03e-24
ADAM8	1146.64	1.50345	0.143423	10.4826	1.04e-25	3.08e-24
ITGAM	1058.86	1.23011	0.117494	10.4695	1.19e-25	3.54e-24
POM121L9P	19.5291	1.36438	0.13034	10.4679	1.21e-25	3.6e-24
PMCH	3.90723	2.0004	0.191122	10.4666	1.23e-25	3.65e-24
TRAJ1	1.25216	2.95581	0.282405	10.4666	1.23e-25	3.65e-24
COL4A4	223.955	1.61674	0.154484	10.4654	1.25e-25	3.69e-24
TMSB4XP8	81.3938	1.5637	0.14945	10.463	1.28e-25	3.78e-24
IGHV4-59	2006.25	2.69437	0.257745	10.4536	1.41e-25	4.17e-24
RP11-165F24.3	10.0522	1.4985	0.143351	10.4534	1.41e-25	4.17e-24
RP11-305L7.3	6.41724	1.84611	0.176621	10.4524	1.43e-25	4.21e-24
S1PR1	763.892	1.12354	0.107562	10.4455	1.54e-25	4.53e-24
RP11-73G16.2	2.58177	2.85755	0.273604	10.4441	1.56e-25	4.59e-24
CCL24	34.555	2.15076	0.206183	10.4313	1.78e-25	5.25e-24
RP1-302G2.5	6.63217	1.92302	0.184656	10.4141	2.14e-25	6.29e-24
IGKV2D-40	252.533	3.51764	0.337873	10.4111	2.21e-25	6.48e-24
TMEM37	347.336	1.29416	0.124378	10.4051	2.35e-25	6.9e-24
RP11-44K6.2	2.54878	3.03623	0.291914	10.4011	2.45e-25	7.19e-24
IGHV3-41	14.1651	2.36282	0.227337	10.3935	2.65e-25	7.77e-24
TRAJ3	1.28258	2.83071	0.272624	10.3832	2.96e-25	8.65e-24
GREM1	374.476	1.90788	0.183794	10.3806	3.04e-25	8.89e-24
C19orf35	55.2966	1.39666	0.134678	10.3704	3.38e-25	9.88e-24
IGHV3OR15-7	16.9829	3.01409	0.291149	10.3524	4.08e-25	1.19e-23
FFAR4	29.1124	1.60168	0.154816	10.3457	4.38e-25	1.28e-23
HLA-K	55.6367	1.10668	0.107032	10.3397	4.66e-25	1.36e-23
LINC01197	43.7116	1.41901	0.137301	10.3351	4.89e-25	1.42e-23
IGKV1D-12	25.6189	3.21805	0.311562	10.3288	5.22e-25	1.52e-23
APOBEC3G	1563.25	1.37029	0.132716	10.325	5.43e-25	1.58e-23
IL18R1	108.246	1.50608	0.146338	10.2919	7.67e-25	2.23e-23
C10orf55	16.4488	1.58012	0.153655	10.2836	8.36e-25	2.42e-23
MARCO	1118.04	2.13473	0.207756	10.2752	9.12e-25	2.64e-23
HSD11B1	187.283	1.77213	0.172557	10.2698	9.64e-25	2.79e-23
FCER1G	5086.3	1.71105	0.166756	10.2608	1.06e-24	3.06e-23
IL22RA2	7.31111	2.94095	0.286729	10.2569	1.1e-24	3.18e-23
IGHV1-69-2	1493.1	2.75441	0.26857	10.2558	1.11e-24	3.22e-23
CXCL16	2497.62	1.1498	0.112114	10.2556	1.12e-24	3.22e-23
IGKV3-20	7377.32	2.44153	0.238085	10.2549	1.13e-24	3.24e-23
ECEL1	80.455	1.7579	0.171426	10.2546	1.13e-24	3.25e-23
RP11-118B22.4	3.93158	1.93468	0.188678	10.2539	1.14e-24	3.27e-23
SERPINA1	3960.21	1.73696	0.169407	10.2532	1.14e-24	3.29e-23
RP11-489O18.1	9.10863	1.94316	0.18953	10.2525	1.15e-24	3.31e-23
CHRNA1	318.835	2.21765	0.216558	10.2405	1.31e-24	3.75e-23
RP11-1334A24.6	30.8769	1.29391	0.126375	10.2387	1.33e-24	3.82e-23
RP11-1070N10.3	24.2456	1.66713	0.162986	10.2287	1.48e-24	4.23e-23
AF131217.1	11.8748	1.52905	0.149489	10.2285	1.48e-24	4.24e-23
FBP1	780.026	1.61492	0.157903	10.2273	1.5e-24	4.28e-23
IGKV1OR2-9	1.85942	3.55373	0.347499	10.2266	1.51e-24	4.31e-23
RP11-93B14.9	123.032	1.30062	0.127264	10.2199	1.62e-24	4.62e-23
RP11-528G1.2	1.86174	2.02053	0.197759	10.2171	1.66e-24	4.75e-23
HTN3	272.687	5.79556	0.56745	10.2133	1.73e-24	4.93e-23
TMPRSS3	64.084	2.08166	0.203969	10.2058	1.87e-24	5.33e-23
IGHV3OR16-13	19.7547	2.85748	0.280016	10.2047	1.89e-24	5.39e-23
RP11-79H23.3	11.2122	1.81122	0.177564	10.2004	1.98e-24	5.63e-23
RP11-326I11.5	14.4694	1.14539	0.112396	10.1906	2.18e-24	6.22e-23
ANPEP	1634.08	1.69019	0.165878	10.1893	2.21e-24	6.29e-23
RASGEF1B	408.041	1.13639	0.111545	10.1877	2.25e-24	6.4e-23
FGL2	2852.02	1.71795	0.168682	10.1846	2.32e-24	6.6e-23
CTB-61M7.2	11.3311	1.7083	0.167851	10.1775	2.5e-24	7.09e-23
LAT	50.0953	1.31314	0.129047	10.1757	2.54e-24	7.22e-23
AC005082.12	10.7273	1.45797	0.1433	10.1743	2.58e-24	7.32e-23
IL2	1.74679	2.78775	0.274136	10.1692	2.72e-24	7.7e-23
CYBA	6926.5	1.11245	0.109401	10.1685	2.74e-24	7.75e-23
UPK3A	6.83324	1.69694	0.167185	10.1501	3.31e-24	9.36e-23
CP	295.489	1.99273	0.196375	10.1475	3.4e-24	9.6e-23
IGKV3D-11	86.2113	2.71218	0.267468	10.1402	3.66e-24	1.03e-22
GGT5	1337.3	1.21991	0.120508	10.123	4.37e-24	1.23e-22
IGHV3OR16-12	3.43319	2.89633	0.286276	10.1173	4.63e-24	1.3e-22
RP11-71G12.1	2.07112	2.65824	0.262943	10.1096	5.01e-24	1.41e-22
NLRP1	1233.68	1.21839	0.120525	10.109	5.04e-24	1.42e-22
SAMHD1	5892.75	1.08832	0.107701	10.105	5.25e-24	1.48e-22
TAS1R3	92.438	1.58242	0.156614	10.104	5.3e-24	1.49e-22
HLA-DQB2	1585.23	1.95322	0.193369	10.101	5.47e-24	1.53e-22
CEBPA	545.83	1.45326	0.143874	10.101	5.47e-24	1.53e-22
IGKV1OR10-1	2.62313	2.89532	0.286895	10.0919	6e-24	1.68e-22
AC010518.2	6.24314	2.64747	0.262382	10.0902	6.11e-24	1.71e-22
IGHV4-34	1043.53	2.36056	0.234389	10.0711	7.41e-24	2.07e-22
GPR141	38.1056	1.52864	0.151805	10.0697	7.52e-24	2.1e-22
RP11-356M20.1	3.88825	2.05605	0.204222	10.0677	7.67e-24	2.14e-22
IGHV4-55	84.9531	2.50243	0.248607	10.0658	7.82e-24	2.18e-22
PIK3CG	382.639	1.60926	0.159913	10.0633	8.03e-24	2.23e-22
RP1-90J4.1	1.09227	2.65651	0.263983	10.0632	8.03e-24	2.23e-22
MIR7848	1.31922	2.33526	0.232194	10.0574	8.52e-24	2.37e-22
SLC38A5	435.53	1.51219	0.150373	10.0563	8.62e-24	2.39e-22
SHD	17.9995	2.31805	0.230509	10.0562	8.62e-24	2.39e-22
RP11-34P13.16	9.10882	1.60895	0.160152	10.0464	9.53e-24	2.64e-22
KCNK6	583.925	1.1705	0.116536	10.0441	9.76e-24	2.7e-22
FNDC9	3.55833	1.77772	0.177005	10.0433	9.83e-24	2.72e-22
CSF1	3834	1.08776	0.108311	10.0429	9.87e-24	2.73e-22
IGKV2D-29	319.442	3.1475	0.313538	10.0387	1.03e-23	2.85e-22
GIMAP3P	1.47618	2.67158	0.26628	10.033	1.09e-23	3.02e-22
PLEKHS1	139.748	2.69958	0.269206	10.0279	1.15e-23	3.17e-22
TLDC2	50.4379	1.15238	0.114964	10.0238	1.2e-23	3.31e-22
C1R	10395.4	1.24766	0.124471	10.0236	1.2e-23	3.31e-22
NT5DC4	13.0091	1.56542	0.156318	10.0143	1.32e-23	3.63e-22
IGHV1OR16-3	2.75606	3.22027	0.321803	10.007	1.42e-23	3.91e-22
IGHV1OR16-1	4.89929	3.18275	0.318073	10.0063	1.43e-23	3.93e-22
IGHV1-17	7.63515	2.98408	0.298265	10.0048	1.45e-23	3.99e-22
TRBV7-5	0.927276	2.72591	0.272618	9.99901	1.54e-23	4.23e-22
KIAA1324	150.151	1.48002	0.14806	9.99606	1.59e-23	4.35e-22
HLA-DQA2	2463.11	2.12591	0.21275	9.99251	1.64e-23	4.51e-22
PP12613	2.68845	3.02265	0.302848	9.98076	1.85e-23	5.07e-22
TRDC	86.8346	1.64274	0.164643	9.97764	1.91e-23	5.23e-22
RP5-1031D4.2	1.95779	2.0423	0.204816	9.97138	2.03e-23	5.57e-22
EVI2A	641.747	1.37155	0.137642	9.96468	2.18e-23	5.95e-22
SCT	9.6519	1.71112	0.171753	9.96269	2.22e-23	6.07e-22
IGHV3-33	1612.85	2.61726	0.262708	9.96261	2.22e-23	6.07e-22
RP11-1036E20.9	1.98701	3.09069	0.3104	9.95713	2.35e-23	6.41e-22
AC093642.4	1.79731	3.09415	0.310981	9.94967	2.53e-23	6.9e-22
RP11-338C15.3	3.64505	1.39681	0.140482	9.94302	2.71e-23	7.37e-22
IGHV1-67	21.2392	2.58434	0.260003	9.93962	2.8e-23	7.62e-22
NLRP6	44.2489	1.45262	0.146313	9.9282	3.14e-23	8.54e-22
IGHV3-62	10.3126	2.8893	0.29108	9.92615	3.2e-23	8.71e-22
RP1-148H17.1	2.58645	2.97053	0.299943	9.90365	4.01e-23	1.09e-21
ZNF385A	2447.5	1.07665	0.108714	9.90352	4.02e-23	1.09e-21
SLC29A3	615.992	1.02777	0.103789	9.90246	4.06e-23	1.1e-21
RP11-511B23.1	3.93743	2.42872	0.245357	9.89871	4.22e-23	1.14e-21
RP11-91K8.4	1.12205	2.45451	0.247988	9.89768	4.26e-23	1.15e-21
LILRP1	2.29209	2.20231	0.222565	9.89513	4.37e-23	1.18e-21
PLAU	2141.1	1.37435	0.13902	9.88601	4.79e-23	1.29e-21
RP1-28O10.1	8.11851	1.81107	0.183219	9.88474	4.85e-23	1.31e-21
IGLV2-34	10.6052	2.74582	0.277803	9.88404	4.88e-23	1.32e-21
ELF4	1325.34	1.04816	0.106063	9.88241	4.96e-23	1.34e-21
FA2H	22.6355	1.91891	0.194244	9.87888	5.14e-23	1.38e-21
IGKV2-40	2.52974	4.18087	0.42344	9.87358	5.42e-23	1.46e-21
P2RX2	5.52507	2.42931	0.246103	9.87109	5.56e-23	1.49e-21
IL21-AS1	7.46246	2.06794	0.209604	9.86595	5.85e-23	1.57e-21
PRAMENP	14.0645	2.95639	0.299793	9.86144	6.12e-23	1.64e-21
TRBV10-1	1.86955	2.82827	0.286807	9.86124	6.13e-23	1.64e-21
AC011997.1	2.67229	2.12606	0.215672	9.85785	6.34e-23	1.7e-21
IGLJ2	11.9161	2.70639	0.274544	9.85775	6.35e-23	1.7e-21
IGKV6D-21	39.6176	3.43185	0.348337	9.85211	6.71e-23	1.8e-21
ARNTL2	535.846	1.76387	0.179305	9.83725	7.78e-23	2.08e-21
IGHJ3	84.8018	2.62241	0.266673	9.8338	8.05e-23	2.15e-21
PYHIN1	418.898	1.77374	0.180519	9.8258	8.72e-23	2.33e-21
HMSD	13.9379	1.87752	0.191212	9.81906	9.32e-23	2.49e-21
SMTNL1	17.3829	1.51634	0.154514	9.81358	9.84e-23	2.62e-21
FAM153A	9.69408	2.56731	0.26163	9.81275	9.92e-23	2.64e-21
TRAJ2	0.925225	2.6911	0.274259	9.81226	9.97e-23	2.65e-21
CRYBB1	39.7717	1.01964	0.104148	9.79033	1.24e-22	3.29e-21
RP11-848G14.5	26.3009	1.40416	0.143512	9.78427	1.32e-22	3.49e-21
RP11-44F14.10	3.23823	3.01609	0.308431	9.77882	1.39e-22	3.68e-21
AP001055.6	5.5202	1.48274	0.15167	9.77607	1.43e-22	3.78e-21
AC002480.5	5.3725	2.29916	0.235526	9.76183	1.64e-22	4.35e-21
RP5-1184F4.7	4.96065	1.96117	0.200905	9.76168	1.64e-22	4.35e-21
IGKV1-12	67.3114	2.87077	0.29427	9.75558	1.75e-22	4.62e-21
AC011747.4	2.22517	2.35109	0.241026	9.75451	1.76e-22	4.66e-21
BASP1	1349.9	1.28848	0.132134	9.75129	1.82e-22	4.81e-21
GP5	9.8981	1.67571	0.172008	9.74205	1.99e-22	5.26e-21
NAIP	46.2999	1.13304	0.116316	9.74104	2.01e-22	5.31e-21
LGALS17A	58.8008	2.46938	0.253582	9.73798	2.08e-22	5.47e-21
IGHD6-25	1.39077	3.17271	0.325823	9.73753	2.09e-22	5.49e-21
IGHV2-5	228.501	2.86383	0.294183	9.73487	2.14e-22	5.63e-21
ABCB1	279.643	1.3794	0.141714	9.73371	2.17e-22	5.69e-21
HLA-F	6917.11	1.22254	0.125636	9.73079	2.23e-22	5.85e-21
AOC1	33.3218	1.51156	0.155402	9.72679	2.32e-22	6.08e-21
MAFB	2652.04	1.04996	0.108031	9.71911	2.5e-22	6.55e-21
HMGB1P17	1.8156	2.53017	0.260425	9.71557	2.59e-22	6.78e-21
CD163L1	292.365	1.47008	0.151324	9.7148	2.61e-22	6.83e-21
RP11-1166P10.8	16.4917	2.5116	0.258549	9.7142	2.62e-22	6.86e-21
IGHD3-9	4.33156	3.08027	0.317315	9.70729	2.81e-22	7.34e-21
ACSL5	1071.3	1.38733	0.142983	9.70273	2.94e-22	7.67e-21
RP11-132N15.3	2.92852	3.98958	0.41127	9.70062	3e-22	7.82e-21
MT1H	37.9488	2.42044	0.249746	9.69161	3.27e-22	8.54e-21
ANK1	102.277	1.51353	0.156199	9.68977	3.33e-22	8.69e-21
2024-09-06	3362.33	1.02649	0.105988	9.68497	3.49e-22	9.1e-21
CDX1	17.0819	1.50914	0.155858	9.68279	3.57e-22	9.29e-21
CXCL3	45.4855	1.81694	0.187747	9.67761	3.75e-22	9.77e-21
IGKV1OR9-2	1.88204	3.66343	0.378736	9.6728	3.93e-22	1.02e-20
CD70	185.108	1.88679	0.195157	9.66808	4.12e-22	1.07e-20
COLQ	154.735	1.16087	0.120216	9.65655	4.61e-22	1.2e-20
RP11-44K6.4	2.59431	2.80305	0.290277	9.65646	4.62e-22	1.2e-20
RP11-731F5.1	3.24446	3.49877	0.362482	9.65226	4.81e-22	1.25e-20
AL365331.2	1.47341	2.17446	0.225433	9.64572	5.13e-22	1.33e-20
SOCS3	3723.26	1.13417	0.117588	9.6453	5.15e-22	1.33e-20
IGKV2-4	2.63209	3.18922	0.330657	9.6451	5.16e-22	1.33e-20
RP4-575N6.4	8.02924	1.28864	0.133678	9.63987	5.43e-22	1.4e-20
AC073072.5	10.5003	1.6164	0.167708	9.63818	5.52e-22	1.43e-20
IL34	242.865	1.29697	0.134695	9.62895	6.03e-22	1.56e-20
RP11-624C23.1	3.25916	2.21994	0.230567	9.62815	6.08e-22	1.57e-20
IGLC7	171.093	2.75571	0.286233	9.62752	6.12e-22	1.58e-20
RP5-1115A15.1	6.61578	1.39847	0.145287	9.62556	6.24e-22	1.61e-20
CLEC12A	132.119	1.58038	0.164201	9.62467	6.29e-22	1.62e-20
WARS	63506.4	1.25101	0.129992	9.62379	6.35e-22	1.63e-20
MSR1	1697.45	1.24316	0.129212	9.62112	6.51e-22	1.68e-20
HLA-B	144288	1.25063	0.130004	9.61992	6.59e-22	1.69e-20
RP11-536K7.5	3.99499	1.90672	0.19829	9.6158	6.86e-22	1.76e-20
LILRB5	490.272	1.32037	0.137385	9.61077	7.2e-22	1.85e-20
MB21D1	395.24	1.14517	0.119192	9.60782	7.41e-22	1.9e-20
FOLR2	1236.7	1.22876	0.127991	9.60031	7.97e-22	2.04e-20
IGHV7-27	3.9843	2.71249	0.282556	9.59986	8.01e-22	2.05e-20
SUCNR1	151.232	1.41494	0.147462	9.59532	8.37e-22	2.14e-20
LRG1	104.647	1.63697	0.170636	9.59332	8.53e-22	2.18e-20
SLC46A3	600.39	1.14147	0.119046	9.58847	8.94e-22	2.29e-20
FUCA1	3435.44	1.01177	0.105601	9.58109	9.6e-22	2.45e-20
IGKV3-15	2661.11	2.48541	0.259457	9.57928	9.77e-22	2.5e-20
CELA1	1.82468	2.3984	0.250525	9.57352	1.03e-21	2.64e-20
RP11-347P5.1	5.71948	1.55759	0.162742	9.57093	1.06e-21	2.7e-20
FAM163B	14.1196	2.45107	0.256275	9.56424	1.13e-21	2.88e-20
DCLRE1CP1	3.11833	1.92748	0.201589	9.56142	1.16e-21	2.96e-20
CXCL2	80.244	1.67709	0.175479	9.5572	1.21e-21	3.08e-20
NEXN	244.929	1.23378	0.129183	9.55061	1.29e-21	3.28e-20
HCG4P11	17.8271	1.6412	0.171935	9.54545	1.36e-21	3.44e-20
FOXL1	67.7077	1.63509	0.171364	9.54165	1.41e-21	3.57e-20
CSF3	12.0238	3.27807	0.343889	9.53237	1.54e-21	3.9e-20
VAMP8	2918.08	1.12886	0.118559	9.52154	1.71e-21	4.33e-20
AC244250.3	2.75857	3.46148	0.363596	9.52013	1.73e-21	4.38e-20
TMSB4XP2	3.37033	1.67648	0.176157	9.51696	1.78e-21	4.51e-20
AC007381.2	1.23386	2.95957	0.31113	9.51234	1.86e-21	4.72e-20
IGKV2OR22-3	4.39433	3.3876	0.356198	9.51044	1.9e-21	4.8e-20
CTD-2547L24.4	6.50799	1.5993	0.168176	9.50971	1.91e-21	4.83e-20
KLRK1	47.2744	1.78941	0.188189	9.50858	1.93e-21	4.88e-20
FCGR3B	43.0692	1.77727	0.187023	9.50294	2.04e-21	5.15e-20
FILIP1L	778.026	1.21489	0.127912	9.49786	2.14e-21	5.4e-20
S100Z	6.1905	1.51593	0.159698	9.49246	2.26e-21	5.67e-20
IGHV4-4	166.606	2.82018	0.297168	9.49019	2.31e-21	5.8e-20
IGHV3-74	1046.33	2.52493	0.266258	9.48303	2.47e-21	6.2e-20
AC016683.5	1.03952	2.81963	0.297438	9.4797	2.55e-21	6.4e-20
GZMAP1	1.14358	2.66844	0.281587	9.47643	2.63e-21	6.6e-20
GPR142	3.38937	2.58075	0.27243	9.47307	2.72e-21	6.81e-20
PLEKHA3P1	8.479	1.27556	0.134796	9.46289	3e-21	7.5e-20
HEMGN	3.10234	2.58837	0.273548	9.46221	3.01e-21	7.54e-20
IGLV4-3	8.83975	3.10677	0.328459	9.45862	3.12e-21	7.8e-20
CCL20	155.48	2.15746	0.228255	9.452	3.32e-21	8.31e-20
MMP19	427.33	1.16676	0.12347	9.4498	3.39e-21	8.48e-20
RARRES2	1838.79	1.42679	0.151049	9.44591	3.52e-21	8.79e-20
TNFRSF8	134.396	1.39067	0.147263	9.44344	3.61e-21	9e-20
MS4A7	1210.17	1.18411	0.125393	9.44315	3.62e-21	9.01e-20
FMO2	202.84	1.54407	0.163541	9.44148	3.68e-21	9.15e-20
AC002480.3	9.90587	1.73429	0.183708	9.44044	3.71e-21	9.24e-20
G0S2	430.342	1.64964	0.174844	9.43491	3.91e-21	9.73e-20
ACOXL	31.4561	1.57903	0.167521	9.4259	4.26e-21	1.06e-19
RP11-404F10.6	2.54423	2.36233	0.250677	9.4238	4.35e-21	1.08e-19
RP11-830F9.5	6.83422	1.74364	0.185111	9.41943	4.54e-21	1.13e-19
TNK2-AS1	10.3552	1.13891	0.12092	9.41869	4.57e-21	1.13e-19
IGHV1OR21-1	13.7916	2.76385	0.293522	9.41617	4.68e-21	1.16e-19
C5AR1	706.832	1.15552	0.122743	9.4142	4.77e-21	1.18e-19
ECSCR	104.051	1.16063	0.123321	9.41142	4.89e-21	1.21e-19
IGLV3-13	1.78429	2.90305	0.30847	9.41112	4.91e-21	1.21e-19
RP11-73O6.3	4.85576	1.45714	0.154843	9.41042	4.94e-21	1.22e-19
ACE	821.242	1.10059	0.117001	9.40674	5.12e-21	1.26e-19
GFI1	234.598	1.44519	0.153641	9.40627	5.14e-21	1.27e-19
PTPRE	1091.23	1.14137	0.121347	9.40585	5.16e-21	1.27e-19
HSPE1P18	1.44092	2.25106	0.239711	9.39073	5.96e-21	1.47e-19
VOPP1	1729.72	1.08206	0.115324	9.38272	6.43e-21	1.58e-19
SIGLEC12	70.8919	1.97754	0.210798	9.38121	6.52e-21	1.6e-19
NEUROG3	5.31928	2.42655	0.258686	9.3803	6.58e-21	1.62e-19
GPR160	209.146	1.0172	0.108441	9.38018	6.59e-21	1.62e-19
IGHEP1	3.43534	3.63875	0.388237	9.37251	7.08e-21	1.74e-19
FCAR	15.0892	1.46091	0.155913	9.37001	7.25e-21	1.78e-19
AP001063.1	0.864735	2.44649	0.261132	9.36879	7.34e-21	1.8e-19
LINC01094	115.061	1.24547	0.132943	9.36846	7.36e-21	1.8e-19
C3	12807.7	1.62473	0.17346	9.3666	7.49e-21	1.83e-19
TMEM200A	202.11	1.38422	0.147836	9.3632	7.74e-21	1.89e-19
VMO1	150.173	1.34456	0.143613	9.36239	7.8e-21	1.9e-19
ODF3B	678.403	1.04621	0.111881	9.35114	8.67e-21	2.12e-19
DTX1	506.249	1.60742	0.171958	9.34777	8.95e-21	2.18e-19
RP11-367J7.3	1.05383	3.14508	0.336474	9.34715	9e-21	2.2e-19
SIGLEC11	75.5595	1.56698	0.167685	9.34477	9.21e-21	2.24e-19
IGHV3OR16-11	3.6938	2.73001	0.292568	9.3312	1.05e-20	2.55e-19
PLAUR	3373.86	1.36059	0.145874	9.32714	1.09e-20	2.65e-19
IGHV3-43	228.364	2.43746	0.261515	9.32053	1.16e-20	2.82e-19
CD82	4445.79	1.29754	0.139255	9.31771	1.19e-20	2.89e-19
ITM2A	1219.78	1.56212	0.167695	9.31524	1.22e-20	2.96e-19
PLCL2	453.272	1.03615	0.111237	9.31484	1.22e-20	2.96e-19
Z84812.4	3.78311	1.74089	0.186903	9.3144	1.23e-20	2.97e-19
CH17-385C13.2	5.83902	1.33271	0.143171	9.3085	1.3e-20	3.14e-19
SIGLEC16	57.1553	1.47094	0.158157	9.30055	1.4e-20	3.39e-19
C7	2223.2	1.96819	0.211687	9.29761	1.44e-20	3.48e-19
EMR3	8.39427	1.65829	0.178443	9.2931	1.5e-20	3.63e-19
CYP2S1	148.927	1.21181	0.130493	9.28642	1.6e-20	3.86e-19
AF127936.3	5.38638	1.64496	0.17746	9.26946	1.87e-20	4.52e-19
IGLV10-54	91.4669	2.56054	0.27628	9.26793	1.9e-20	4.58e-19
MAN1A1	1401.27	1.20938	0.130512	9.26642	1.92e-20	4.64e-19
TRAJ39	0.747999	2.41665	0.260886	9.26325	1.98e-20	4.78e-19
TRBV5-7	0.872294	2.83315	0.306418	9.24603	2.33e-20	5.6e-19
BATF3	159.737	1.02066	0.110396	9.24539	2.34e-20	5.63e-19
IGHV4OR15-8	2.7109	2.65617	0.287297	9.24539	2.34e-20	5.63e-19
RNU4-62P	3.26963	1.78881	0.193505	9.24425	2.37e-20	5.68e-19
SELP	247.93	1.70292	0.184235	9.2432	2.39e-20	5.73e-19
AQP9	182.058	1.6463	0.178184	9.23935	2.48e-20	5.94e-19
HMOX1	4698.8	1.19996	0.129884	9.23874	2.49e-20	5.97e-19
ANKRD29	181.457	1.36783	0.148125	9.23431	2.6e-20	6.22e-19
IGHD2-15	1.71708	3.74575	0.405826	9.22995	2.71e-20	6.47e-19
KLK1	61.2968	1.79254	0.194555	9.21357	3.15e-20	7.54e-19
ATHL1	1749.3	1.12307	0.121928	9.211	3.23e-20	7.72e-19
RP11-736N17.4	2.01263	2.49649	0.271105	9.20855	3.31e-20	7.89e-19
STAR	27.2434	1.65033	0.179302	9.20419	3.44e-20	8.21e-19
SLC31A2	102.266	1.01265	0.110027	9.2036	3.46e-20	8.25e-19
RP11-705C15.5	1.45229	2.46635	0.268483	9.18625	4.07e-20	9.66e-19
XXYLT1-AS2	14.181	1.41559	0.154103	9.186	4.08e-20	9.68e-19
ADTRP	88.6949	1.33598	0.14555	9.1788	4.36e-20	1.03e-18
TRAJ5	0.871559	2.37625	0.259013	9.17424	4.55e-20	1.08e-18
KCNN3	291.927	1.14017	0.124306	9.17222	4.63e-20	1.1e-18
ADCY7	607.311	1.03746	0.113156	9.16836	4.8e-20	1.14e-18
BET1P1	1.41924	2.65234	0.289403	9.16487	4.96e-20	1.17e-18
IGLV3-6	2.77494	3.28317	0.358238	9.16476	4.97e-20	1.17e-18
PTPRN2	220.382	1.31315	0.143297	9.16381	5.01e-20	1.18e-18
LGALS9C	6.85283	1.61328	0.176182	9.1569	5.34e-20	1.26e-18
IGKV2-29	34.1824	3.16792	0.346014	9.15548	5.41e-20	1.28e-18
MILR1	313.461	1.1359	0.124088	9.15399	5.49e-20	1.29e-18
TRGV4	11.9522	1.79879	0.196521	9.15319	5.53e-20	1.3e-18
IGKV1-17	982.459	2.522	0.275644	9.14948	5.72e-20	1.35e-18
RP11-640L9.1	2.69026	1.73594	0.189781	9.14706	5.85e-20	1.38e-18
IFNL3P1	1.29103	2.43665	0.266405	9.14638	5.89e-20	1.39e-18
TGM2	7062.25	1.19325	0.130534	9.14134	6.17e-20	1.45e-18
IRAK2	306.416	1.06765	0.116795	9.14124	6.17e-20	1.45e-18
EMB	1112.12	1.41583	0.155017	9.13342	6.64e-20	1.56e-18
KCNJ5	375.559	1.50298	0.164985	9.10981	8.25e-20	1.94e-18
IGHD3-22	2.99016	2.85525	0.313492	9.10788	8.4e-20	1.97e-18
RP11-466C23.5	2.39707	1.70243	0.186934	9.10715	8.46e-20	1.98e-18
GUCA1A	8.17918	1.87727	0.206142	9.10667	8.49e-20	1.99e-18
RARRES1	798.658	1.36535	0.14994	9.10597	8.55e-20	2e-18
IGHV2-26	388.007	2.60034	0.285574	9.10567	8.57e-20	2.01e-18
IGLV8-61	543.052	2.72339	0.299286	9.09963	9.06e-20	2.12e-18
ACY3	62.7236	1.7612	0.193669	9.09387	9.56e-20	2.23e-18
IGHV1-12	20.7368	2.67923	0.29472	9.09075	9.84e-20	2.3e-18
LRRC38	12.5993	4.02409	0.443096	9.08175	1.07e-19	2.49e-18
TNNI2	44.5433	1.22263	0.134716	9.07565	1.13e-19	2.64e-18
THEMIS2	2511.8	1.00783	0.111122	9.06957	1.19e-19	2.78e-18
DNTT	2.35608	2.72095	0.300193	9.064	1.26e-19	2.93e-18
RN7SL138P	18.7827	1.13511	0.125357	9.05498	1.37e-19	3.18e-18
HLA-DPB2	126.444	1.66425	0.183797	9.05481	1.37e-19	3.18e-18
AC116366.6	62.4614	1.17164	0.129446	9.0512	1.41e-19	3.29e-18
KRT18P22	1.11409	2.00485	0.221663	9.04459	1.5e-19	3.49e-18
CCL1	2.26213	2.31411	0.255878	9.04379	1.51e-19	3.51e-18
CTD-2369P2.8	28.9009	1.16965	0.129343	9.043	1.52e-19	3.54e-18
AC010149.4	3.84565	1.48369	0.16419	9.03641	1.62e-19	3.75e-18
PSMB8-AS1	791.632	1.04389	0.115561	9.03327	1.67e-19	3.86e-18
RP5-1073O3.2	1.45617	1.96297	0.217397	9.02944	1.73e-19	3.99e-18
RP11-322D14.2	3.61967	1.61456	0.178909	9.02452	1.8e-19	4.17e-18
TCF7	1820.41	1.24454	0.137996	9.01868	1.9e-19	4.4e-18
RP11-81H14.2	48.1206	1.58049	0.175269	9.0175	1.92e-19	4.44e-18
CD8BP	3.22357	1.98061	0.21984	9.00936	2.07e-19	4.78e-18
RP11-126O1.6	7.26572	2.42598	0.269345	9.00695	2.12e-19	4.89e-18
SLAMF1	747.58	2.04164	0.226753	9.00378	2.18e-19	5.03e-18
AQP3	619.816	1.60516	0.178468	8.99414	2.38e-19	5.48e-18
TREM2	871.928	1.31932	0.146796	8.98741	2.53e-19	5.82e-18
RP11-536O18.1	16.671	1.6179	0.180049	8.98589	2.57e-19	5.9e-18
EPHA1-AS1	8.23323	1.55829	0.173453	8.98391	2.61e-19	6e-18
IGHV1-68	2.7998	3.14598	0.350347	8.97962	2.72e-19	6.24e-18
LINC01226	1.83979	2.65679	0.295959	8.97689	2.79e-19	6.39e-18
CCL14	38.6523	1.73771	0.193605	8.97554	2.82e-19	6.46e-18
FAM151A	40.9243	1.6173	0.180313	8.96944	2.98e-19	6.82e-18
DUSP2	843.444	1.09087	0.121684	8.96478	3.11e-19	7.11e-18
RP13-494C23.1	1.89406	2.37531	0.265107	8.95983	3.25e-19	7.44e-18
TMEM119	1280.01	1.41158	0.157556	8.95923	3.27e-19	7.47e-18
LINC00694	2.4651	1.63939	0.183032	8.95681	3.34e-19	7.63e-18
AP001056.1	2.24344	2.07559	0.23192	8.94961	3.57e-19	8.14e-18
ST18	8.70638	1.37628	0.153816	8.94757	3.63e-19	8.28e-18
RP11-294C11.2	18.5944	2.43109	0.271778	8.94511	3.72e-19	8.47e-18
RP11-802E16.3	37.9808	1.0123	0.113302	8.93447	4.09e-19	9.3e-18
CHIT1	1895.36	2.48445	0.278089	8.93402	4.11e-19	9.34e-18
CRACR2B	191.447	1.33851	0.149876	8.93075	4.23e-19	9.61e-18
HID1	354.827	1.16965	0.131031	8.92647	4.4e-19	9.99e-18
SSTR2	114.609	1.02273	0.114593	8.9249	4.46e-19	1.01e-17
RP11-563N6.6	1.28339	2.32473	0.260489	8.92449	4.48e-19	1.01e-17
GADD45G	170.137	1.38881	0.155654	8.92246	4.56e-19	1.03e-17
CTB-138E5.1	2.04863	1.85184	0.207552	8.92229	4.57e-19	1.03e-17
IGKV1-13	13.7823	3.26118	0.365731	8.91688	4.8e-19	1.08e-17
CLEC4D	13.7001	1.74135	0.195323	8.91524	4.87e-19	1.1e-17
CCDC170	70.5174	1.19577	0.134245	8.90741	5.22e-19	1.18e-17
IGKV3-7	59.9614	2.39754	0.269191	8.90646	5.27e-19	1.19e-17
IGHV3-66	201.906	2.38327	0.267786	8.89991	5.59e-19	1.26e-17
RP11-588K22.2	189.112	1.07013	0.120252	8.89906	5.63e-19	1.27e-17
PRB4	8.34373	4.5517	0.51166	8.89595	5.79e-19	1.31e-17
RP11-240M16.1	1.32	2.53888	0.285702	8.88648	6.31e-19	1.42e-17
RP11-13P5.1	3.45498	2.28059	0.256768	8.88192	6.57e-19	1.48e-17
KEL	152.144	1.52191	0.171419	8.87828	6.79e-19	1.53e-17
AOX1	268.345	1.3866	0.156209	8.87654	6.9e-19	1.55e-17
SERPINF2	178.985	1.11101	0.1252	8.87384	7.07e-19	1.59e-17
CTD-2353F22.1	14.2286	1.4942	0.168571	8.86392	7.72e-19	1.73e-17
TM6SF1	107.876	1.08482	0.122569	8.85068	8.7e-19	1.95e-17
TNFRSF4	378.019	1.22642	0.138616	8.8476	8.94e-19	2e-17
ACKR1	618.972	1.77228	0.200353	8.84579	9.09e-19	2.03e-17
GLIPR1	843.126	1.18258	0.133753	8.84153	9.44e-19	2.11e-17
MYBPC2	33.4329	1.6812	0.190214	8.83846	9.71e-19	2.16e-17
CCBE1	56.6879	1.75884	0.199357	8.82256	1.12e-18	2.49e-17
CH25H	117.656	1.40424	0.159251	8.81783	1.17e-18	2.6e-17
CHI3L1	2991.5	1.78082	0.202109	8.8112	1.24e-18	2.75e-17
SLC8A1-AS1	3.64508	1.67881	0.190613	8.80742	1.28e-18	2.84e-17
RP1-153P14.8	2.0559	2.28055	0.258982	8.80582	1.3e-18	2.88e-17
RP11-222K16.2	74.8491	1.306	0.148463	8.7968	1.41e-18	3.12e-17
KIF21B	939.089	1.17993	0.134254	8.7888	1.51e-18	3.35e-17
IGKV1D-13	78.3265	2.75986	0.314588	8.77294	1.74e-18	3.86e-17
CFD	632.951	1.39537	0.159143	8.76802	1.82e-18	4.03e-17
RN7SKP214	0.718342	2.58112	0.294414	8.76698	1.84e-18	4.06e-17
CD68	175.528	1.14738	0.130914	8.7644	1.88e-18	4.15e-17
VAV3-AS1	2.03637	2.44782	0.279401	8.76093	1.94e-18	4.28e-17
IGKV1OR-3	1.40952	3.40639	0.388845	8.76027	1.95e-18	4.3e-17
MORN3	42.8788	1.06821	0.121942	8.75998	1.95e-18	4.31e-17
SYK	1866.33	1.19321	0.136381	8.74914	2.15e-18	4.73e-17
IGLV3-16	40.7492	2.84817	0.325878	8.74	2.33e-18	5.13e-17
RP11-876N24.2	1.32806	2.57406	0.294533	8.73947	2.34e-18	5.15e-17
IGKV2-26	5.11446	2.88225	0.329849	8.73809	2.37e-18	5.21e-17
ELL3	27.3585	1.15747	0.132484	8.73665	2.4e-18	5.27e-17
EMR4P	28.6715	1.45828	0.166932	8.73576	2.42e-18	5.31e-17
AP001434.2	4.05354	1.90329	0.218104	8.72654	2.63e-18	5.76e-17
PTBP1P	5.38646	1.44117	0.165205	8.7235	2.7e-18	5.91e-17
ALPL	855.163	1.21813	0.139847	8.71048	3.03e-18	6.63e-17
UNC13D	1768.91	1.24854	0.143369	8.70855	3.08e-18	6.74e-17
TRBV1	0.940246	2.90209	0.333335	8.70623	3.14e-18	6.87e-17
BZRAP1-AS1	94.319	1.18249	0.135974	8.6964	3.43e-18	7.49e-17
KSR2	15.5303	1.75993	0.202415	8.69468	3.48e-18	7.6e-17
MEP1A	7.76424	1.69078	0.194651	8.68621	3.75e-18	8.17e-17
GBP3	1196.08	1.22193	0.14069	8.68527	3.78e-18	8.23e-17
OSTN-AS1	8.97114	1.86644	0.21508	8.67789	4.03e-18	8.78e-17
RP11-554A11.4	11.3384	1.50933	0.174339	8.65743	4.83e-18	1.05e-16
ELMO1	1427.13	1.13194	0.130772	8.6558	4.89e-18	1.06e-16
CYP1B1	1092.02	1.2972	0.149927	8.65221	5.05e-18	1.1e-16
IGKV1OR2-118	2.11331	3.02065	0.34929	8.64799	5.24e-18	1.14e-16
RBM47	722.811	1.13421	0.131222	8.64344	5.45e-18	1.18e-16
IGHG4	13045.5	2.21614	0.256484	8.64049	5.6e-18	1.21e-16
IGKV1OR1-1	1.34404	2.91027	0.336971	8.63656	5.79e-18	1.26e-16
LTF	259.57	1.8318	0.212144	8.63471	5.89e-18	1.28e-16
KLHL6	944.422	1.33924	0.155182	8.63014	6.13e-18	1.33e-16
CTD-3128G10.7	16.3277	1.54802	0.179395	8.6291	6.18e-18	1.34e-16
IGLV3-32	1.69175	3.04371	0.352877	8.62542	6.39e-18	1.38e-16
IL6	131.721	1.51625	0.175819	8.62392	6.47e-18	1.4e-16
BTBD11	119.296	1.44929	0.168325	8.61005	7.3e-18	1.58e-16
INMT	207.695	1.40097	0.162783	8.60637	7.54e-18	1.63e-16
RP1-111C20.3	2.19543	1.74647	0.203018	8.6025	7.8e-18	1.68e-16
IGHV3OR16-7	1.75753	3.04238	0.353791	8.59937	8.02e-18	1.73e-16
CFB	165.38	1.24626	0.145055	8.59167	8.57e-18	1.85e-16
AC121251.1	1.43414	2.34799	0.273755	8.57697	9.74e-18	2.09e-16
SELE	186.316	1.65952	0.193709	8.56707	1.06e-17	2.28e-16
IGHV7-81	10.1287	2.54278	0.296845	8.56604	1.07e-17	2.3e-16
SMOC1	160.696	2.01103	0.234838	8.56346	1.1e-17	2.35e-16
GSDMA	43.9075	1.43931	0.168239	8.55517	1.18e-17	2.52e-16
CXCR1	12.4108	2.00375	0.234273	8.55305	1.2e-17	2.57e-16
CTD-2540L5.6	1.33732	2.64782	0.309749	8.54828	1.25e-17	2.67e-16
STAB2	66.7476	1.5041	0.176021	8.545	1.29e-17	2.75e-16
ZPBP2	1.25085	2.51724	0.294723	8.54104	1.33e-17	2.84e-16
RP11-274A11.4	3.18654	1.58787	0.185934	8.53995	1.34e-17	2.87e-16
PTGFR	107.332	1.68504	0.197394	8.53644	1.38e-17	2.95e-16
NRIR	10.8143	1.71043	0.200371	8.53631	1.39e-17	2.96e-16
OR13A1	2.77962	1.82065	0.213631	8.52239	1.56e-17	3.33e-16
EPHB2	551.769	1.11843	0.131282	8.51933	1.6e-17	3.42e-16
BCORP1	11.13	2.59483	0.304619	8.51829	1.62e-17	3.45e-16
CD24	406.437	1.9225	0.225744	8.51626	1.65e-17	3.5e-16
RP11-158I9.5	1.4947	2.26659	0.266202	8.51457	1.67e-17	3.55e-16
C20orf197	6.86596	1.36384	0.160336	8.50612	1.8e-17	3.82e-16
CRISPLD2	1674.32	1.10512	0.129947	8.50442	1.82e-17	3.87e-16
CLDN5	428.285	1.22124	0.14363	8.50271	1.85e-17	3.93e-16
LL21NC02-1C16.2	18.9937	1.0075	0.118499	8.50221	1.86e-17	3.94e-16
AC114730.3	11.6829	1.52675	0.179626	8.49959	1.9e-17	4.03e-16
CCL26	14.0203	1.3843	0.162872	8.49928	1.91e-17	4.03e-16
DPPA4	6.45268	1.6976	0.199863	8.49385	2e-17	4.23e-16
LINC00426	179.348	1.30942	0.154398	8.48085	2.24e-17	4.72e-16
HLA-C	94206.9	1.00178	0.118158	8.47838	2.28e-17	4.82e-16
RP11-70C1.1	4.05389	1.14253	0.134857	8.4722	2.41e-17	5.08e-16
IGHV3-79	1.87629	2.6035	0.307336	8.4712	2.43e-17	5.12e-16
EGFL6	122.622	1.45326	0.171561	8.4708	2.44e-17	5.13e-16
LINC01485	6.44316	1.8278	0.215859	8.46757	2.51e-17	5.27e-16
FERMT3	3820.97	1.10934	0.131038	8.46573	2.55e-17	5.35e-16
IL1R2	97.3806	1.28525	0.151977	8.45692	2.75e-17	5.77e-16
RP11-93B14.10	23.3821	1.16168	0.137431	8.45285	2.84e-17	5.97e-16
LINC01484	13.1714	1.95981	0.231942	8.44957	2.92e-17	6.14e-16
IGLJCOR18	1.68842	3.8196	0.45238	8.44335	3.08e-17	6.47e-16
RP11-84D1.2	37.5833	2.11902	0.251003	8.4422	3.11e-17	6.53e-16
AC022182.1	6.04581	1.52607	0.181252	8.41965	3.78e-17	7.91e-16
RP11-12A2.1	1.93978	1.82764	0.217082	8.4191	3.79e-17	7.94e-16
CLIC2	709.609	1.26019	0.149881	8.40795	4.17e-17	8.73e-16
RP11-431M7.3	3.89061	1.50414	0.178947	8.40551	4.26e-17	8.91e-16
SH2D3A	98.5961	1.08939	0.129625	8.40415	4.31e-17	9e-16
DSE	933.895	1.03997	0.12381	8.39976	4.47e-17	9.34e-16
RP11-761I4.4	3.89798	1.30912	0.155926	8.39574	4.63e-17	9.66e-16
FITM1	12.1249	1.06131	0.126511	8.38908	4.9e-17	1.02e-15
KB-1615E4.2	0.70222	2.1933	0.261491	8.38766	4.96e-17	1.03e-15
LMF1-AS1	9.11054	1.32509	0.15798	8.38771	4.96e-17	1.03e-15
ZNF804A	60.7007	1.55293	0.185257	8.38257	5.18e-17	1.08e-15
CLEC6A	9.51198	1.87935	0.224242	8.38091	5.25e-17	1.09e-15
C2	4104.15	1.32731	0.158395	8.3798	5.3e-17	1.1e-15
IGHV3OR16-6	8.17078	2.59406	0.30989	8.37089	5.72e-17	1.19e-15
TRGV5	35.9696	1.51442	0.18113	8.36099	6.22e-17	1.29e-15
GPR82	38.6034	1.3286	0.159018	8.35499	6.54e-17	1.35e-15
FMO3	120.928	1.4387	0.172315	8.34924	6.87e-17	1.42e-15
LY75-CD302	1.04273	2.05918	0.24685	8.34183	7.32e-17	1.51e-15
IGLV2-5	6.10876	2.40627	0.288563	8.3388	7.5e-17	1.55e-15
SKAP1	527.833	1.50399	0.180461	8.33414	7.81e-17	1.61e-15
IGHV3-54	1.49489	3.5038	0.420484	8.33277	7.9e-17	1.63e-15
OASL	645.959	1.29301	0.155174	8.33267	7.9e-17	1.63e-15
OR7E115P	0.739852	2.28592	0.274398	8.3307	8.04e-17	1.66e-15
THBS1	8848.98	1.22704	0.14734	8.32798	8.22e-17	1.69e-15
CTD-2370N5.3	4.04679	1.33548	0.160382	8.32685	8.3e-17	1.71e-15
CCDC64	676.572	1.29887	0.156128	8.31928	8.85e-17	1.82e-15
IGHVIII-51-1	1.36488	2.56697	0.308677	8.31603	9.1e-17	1.87e-15
GCNT1	517.841	1.05757	0.127366	8.30338	1.01e-16	2.08e-15
LINC01480	117.921	1.36291	0.164166	8.30204	1.02e-16	2.1e-15
C2CD4B	21.8938	1.46262	0.176239	8.29911	1.05e-16	2.15e-15
LINC00264	2.27054	2.08265	0.250981	8.29803	1.06e-16	2.17e-15
RP11-733O18.1	19.2311	1.1782	0.142011	8.29655	1.07e-16	2.19e-15
AC245028.1	1.34462	2.6149	0.315208	8.29577	1.08e-16	2.21e-15
STYK1	19.0617	1.35967	0.163989	8.29124	1.12e-16	2.29e-15
AC114730.2	3.56348	1.28453	0.154938	8.29057	1.13e-16	2.3e-15
RP11-524N5.1	3.20206	2.00349	0.241708	8.2889	1.14e-16	2.33e-15
UTS2R	5.07911	1.6817	0.203004	8.28406	1.19e-16	2.43e-15
AC019206.1	3.63831	1.15604	0.139596	8.28136	1.22e-16	2.48e-15
CRLF2	6.82588	1.58944	0.192262	8.26706	1.37e-16	2.8e-15
SNX29P2	20.4737	1.24774	0.151109	8.25725	1.49e-16	3.03e-15
CACNG3	1.03889	2.0688	0.25073	8.25111	1.57e-16	3.19e-15
PEBP1P3	1.27412	1.79421	0.217748	8.23985	1.72e-16	3.5e-15
IKZF2	300.886	1.1071	0.134392	8.23784	1.75e-16	3.56e-15
LRRC55	24.542	1.79493	0.217891	8.23775	1.75e-16	3.56e-15
GSDMB	222.763	1.02747	0.124792	8.23344	1.82e-16	3.68e-15
MIXL1	48.2798	1.44154	0.175119	8.2318	1.84e-16	3.73e-15
IGHV1-45	29.1152	2.10004	0.255158	8.23033	1.87e-16	3.78e-15
ADORA2BP1	1.64174	1.89456	0.23022	8.22933	1.88e-16	3.8e-15
TACR1	34.7931	1.59136	0.193379	8.22924	1.88e-16	3.81e-15
CD300LB	61.1229	1.10696	0.134543	8.22753	1.91e-16	3.86e-15
SPATA20P1	8.15479	1.70342	0.20707	8.22632	1.93e-16	3.9e-15
FAM49A	531.697	1.08181	0.131574	8.22209	2e-16	4.03e-15
FAM105A	450.57	1.23699	0.150478	8.2204	2.03e-16	4.09e-15
PKHD1L1	19.2339	1.69896	0.206716	8.2188	2.06e-16	4.14e-15
SMCO2	5.65999	1.7254	0.20999	8.21661	2.09e-16	4.21e-15
RGS9	81.2766	1.30177	0.158476	8.21429	2.13e-16	4.29e-15
MIR6774	0.965445	2.39026	0.29105	8.21255	2.17e-16	4.35e-15
SEL1L3	3133.14	1.24126	0.151327	8.20246	2.36e-16	4.73e-15
RP11-162O12.2	3.46822	1.60389	0.195573	8.20096	2.38e-16	4.79e-15
RP11-322E11.5	11.7729	1.28111	0.156236	8.19983	2.41e-16	4.83e-15
RP11-555K12.1	3.88057	1.4057	0.171455	8.19863	2.43e-16	4.88e-15
RP11-736N17.8	1.8968	2.80751	0.342536	8.19625	2.48e-16	4.97e-15
LCN8	2.98638	3.17161	0.387037	8.19458	2.51e-16	5.04e-15
CA6	76.2225	2.66042	0.324779	8.19146	2.58e-16	5.17e-15
TDO2	195.228	1.21941	0.148912	8.18881	2.64e-16	5.28e-15
ANTXR2	1978.73	1.11914	0.13684	8.17847	2.87e-16	5.75e-15
KCNK12	16.9153	1.58397	0.193755	8.17514	2.96e-16	5.91e-15
GRAPL	2.74756	1.54367	0.189051	8.16538	3.2e-16	6.39e-15
ADORA3	467.874	1.01058	0.123894	8.15683	3.44e-16	6.85e-15
LAMC2	175.084	1.52533	0.187036	8.15525	3.48e-16	6.93e-15
SAMD9L	2364.19	1.0873	0.13333	8.15493	3.49e-16	6.95e-15
DOC2B	224.733	1.19849	0.147	8.15302	3.55e-16	7.05e-15
AC004906.3	1.26214	2.24425	0.275351	8.15052	3.62e-16	7.2e-15
CACNA2D3	40.0493	1.45603	0.178674	8.14909	3.67e-16	7.28e-15
ASMT	6.66927	1.39585	0.171349	8.14627	3.75e-16	7.45e-15
CTA-384D8.31	8.36812	1.65895	0.203731	8.14284	3.86e-16	7.66e-15
RP11-276E17.2	2.13362	1.72398	0.211731	8.14229	3.88e-16	7.69e-15
C1RL-AS1	97.5703	1.09148	0.134079	8.14055	3.93e-16	7.8e-15
RP11-61G19.1	0.600689	2.24707	0.276383	8.13028	4.28e-16	8.48e-15
AIM1	1367.39	1.31696	0.161985	8.13011	4.29e-16	8.48e-15
FAM155A	44.907	1.56424	0.19254	8.12424	4.5e-16	8.9e-15
DPEP1	68.6254	1.57721	0.194166	8.123	4.55e-16	8.98e-15
RP11-439A17.9	3.56076	1.44758	0.178241	8.12147	4.61e-16	9.09e-15
TCAF2	277.112	1.0813	0.133176	8.11933	4.69e-16	9.25e-15
SPINK2	9.49373	1.99287	0.245495	8.11776	4.75e-16	9.36e-15
GPR33	1.06462	1.91777	0.236276	8.11663	4.79e-16	9.45e-15
IGHJ1P	0.964491	3.06335	0.377784	8.10875	5.11e-16	1.01e-14
RP11-701P16.5	9.47598	1.33338	0.164563	8.10257	5.38e-16	1.06e-14
IGLV2-18	94.9022	2.35002	0.29013	8.09988	5.5e-16	1.08e-14
RP11-1036E20.7	2.21279	1.64638	0.203313	8.09775	5.6e-16	1.1e-14
NOL4	2.71622	2.73543	0.338213	8.08789	6.07e-16	1.19e-14
RP11-902B17.1	17.0999	1.16551	0.144139	8.08601	6.17e-16	1.21e-14
LINC00877	23.4907	1.31132	0.162344	8.07737	6.62e-16	1.3e-14
RAB20	1302.86	1.04192	0.128998	8.077	6.64e-16	1.3e-14
DAPK2	210.596	1.01074	0.125145	8.07654	6.66e-16	1.3e-14
MATK	310.841	1.30679	0.162128	8.06022	7.62e-16	1.49e-14
IGHV3-37	2.15068	2.4636	0.305702	8.05883	7.7e-16	1.5e-14
IL7	105.418	1.08163	0.134264	8.05598	7.88e-16	1.54e-14
RP11-732A19.1	4.03975	1.49062	0.185044	8.05546	7.92e-16	1.54e-14
IGLV3-9	376.196	2.35064	0.292095	8.04752	8.45e-16	1.65e-14
AP000892.6	92.727	1.09128	0.1357	8.04191	8.84e-16	1.72e-14
SLC13A5	11.6537	1.83978	0.228882	8.03814	9.12e-16	1.78e-14
DIRAS2	11.1777	1.84442	0.229853	8.02437	1.02e-15	1.98e-14
RP11-730K11.1	1.61084	2.22953	0.277877	8.02342	1.03e-15	2e-14
IGHD3-16	1.30428	3.26157	0.4067	8.01959	1.06e-15	2.06e-14
RP11-429E11.3	2.75334	2.00115	0.249649	8.01587	1.09e-15	2.12e-14
SYNDIG1	77.0534	1.56566	0.195416	8.01192	1.13e-15	2.18e-14
RP11-807H22.7	2.64645	1.69883	0.212038	8.01188	1.13e-15	2.18e-14
TMEM154	338.802	1.28196	0.16002	8.01127	1.14e-15	2.19e-14
RP11-553K8.2	0.859176	2.99978	0.374959	8.0003	1.24e-15	2.4e-14
RP11-380I10.4	1.4752	2.3697	0.296222	7.99973	1.25e-15	2.41e-14
IFNL1	1.59531	1.76896	0.221216	7.9965	1.28e-15	2.47e-14
CTD-2357A8.3	18.6724	1.68763	0.211057	7.99606	1.28e-15	2.47e-14
SLC2A6	803.914	1.0854	0.135773	7.99421	1.3e-15	2.51e-14
HCAR3	7.3133	1.61527	0.20207	7.99362	1.31e-15	2.52e-14
TMEM52B	32.1412	1.32251	0.165494	7.99125	1.34e-15	2.57e-14
RP4-576H24.4	0.853046	1.94565	0.243472	7.99126	1.34e-15	2.57e-14
FAM216B	24.9549	2.23512	0.279995	7.98272	1.43e-15	2.75e-14
APLNR	1576.89	1.28726	0.161387	7.97624	1.51e-15	2.89e-14
ADPGK-AS1	13.9922	1.00335	0.125824	7.97423	1.53e-15	2.94e-14
OR7E47P	12.0906	1.6782	0.210522	7.97159	1.57e-15	3e-14
SERPINE1	4608.32	1.28515	0.161259	7.96948	1.59e-15	3.05e-14
RGS13	56.1132	2.10818	0.264535	7.96941	1.59e-15	3.05e-14
OSM	139.66	1.23666	0.155251	7.96553	1.65e-15	3.14e-14
IGHV3-50	1.44927	3.06347	0.384594	7.96548	1.65e-15	3.14e-14
ENPP7	2.48006	1.77027	0.222534	7.95505	1.79e-15	3.42e-14
PNMA5	39.3825	2.55394	0.321095	7.95385	1.81e-15	3.45e-14
IGHV3-53	534.626	2.18929	0.275508	7.94637	1.92e-15	3.66e-14
ACSM5	68.1915	1.32937	0.167362	7.9431	1.97e-15	3.76e-14
RP11-662I13.2	3.91076	1.75489	0.221016	7.94011	2.02e-15	3.84e-14
CADM3-AS1	16.319	1.72679	0.217546	7.93759	2.06e-15	3.92e-14
TRG-AS1	159.896	1.32972	0.167615	7.93322	2.14e-15	4.06e-14
FGF7	308.45	1.20724	0.152315	7.92596	2.26e-15	4.3e-14
SIGLEC15	127.232	1.47579	0.186314	7.92098	2.36e-15	4.47e-14
IGHV3-6	2.57395	2.50533	0.316761	7.90922	2.59e-15	4.91e-14
GZMM	277.489	1.33153	0.168391	7.90739	2.63e-15	4.98e-14
RP13-714J12.1	1.4532	2.34884	0.297218	7.90276	2.73e-15	5.17e-14
LL22NC03-88E1.18	2.42503	2.9558	0.374082	7.90148	2.76e-15	5.22e-14
RP11-77H9.8	2.0465	1.53009	0.193865	7.89256	2.96e-15	5.6e-14
S100A8	461.854	1.50795	0.191072	7.89206	2.97e-15	5.62e-14
MMRN1	238.453	1.64229	0.208109	7.89147	2.99e-15	5.64e-14
AC007879.2	3.95562	1.16999	0.148268	7.89103	3e-15	5.66e-14
AC093063.2	2.93712	2.35482	0.298499	7.88886	3.05e-15	5.75e-14
IGHV3-36	1.29281	2.60381	0.330284	7.88354	3.18e-15	5.99e-14
RP11-246A10.1	0.94316	2.10897	0.267642	7.87984	3.28e-15	6.17e-14
RP11-430C7.5	24.9737	1.38394	0.17574	7.87494	3.41e-15	6.42e-14
OR7E12P	2.76605	2.12944	0.270597	7.86944	3.56e-15	6.7e-14
AZU1	7.20454	1.35789	0.172651	7.86498	3.69e-15	6.93e-14
AP001058.3	0.970833	2.24686	0.285785	7.86205	3.78e-15	7.09e-14
AC074366.3	0.832363	2.12409	0.27031	7.85796	3.9e-15	7.32e-14
RP11-936I5.1	4.77542	1.36427	0.173618	7.85791	3.91e-15	7.32e-14
RP11-203E8.1	1.61092	2.41796	0.307865	7.85396	4.03e-15	7.55e-14
VNN3	4.69539	1.70287	0.216893	7.85118	4.12e-15	7.71e-14
SHISA8	10.6284	1.84423	0.23497	7.84878	4.2e-15	7.85e-14
ANKRD33B	260.745	1.24739	0.159009	7.84477	4.34e-15	8.1e-14
AC006272.2	2.12774	1.3489	0.172017	7.84169	4.45e-15	8.3e-14
AC064834.2	0.96814	2.63048	0.335534	7.83968	4.52e-15	8.43e-14
MYCL	196.134	1.00166	0.127896	7.83178	4.81e-15	8.96e-14
BPI	37.4437	1.52506	0.194969	7.82207	5.2e-15	9.67e-14
IGHJ1	8.06575	2.49434	0.318889	7.82199	5.2e-15	9.68e-14
DMRT3	35.4509	1.05935	0.135487	7.81883	5.33e-15	9.92e-14
KIR2DL3	4.63919	1.6556	0.211773	7.81781	5.38e-15	9.99e-14
RP5-998N21.4	3.71484	1.35552	0.173395	7.81753	5.39e-15	1e-13
A2MP1	15.4194	1.34716	0.172369	7.81555	5.47e-15	1.02e-13
CYP17A1	19.3683	1.77432	0.227115	7.81243	5.61e-15	1.04e-13
LINC01150	9.80018	1.18482	0.151774	7.80647	5.88e-15	1.09e-13
RP11-330A16.1	2.18686	1.7387	0.222799	7.80392	6e-15	1.11e-13
C12orf75	500.802	1.04415	0.133809	7.80333	6.03e-15	1.12e-13
PLA2G5	161.497	1.59385	0.204266	7.8028	6.06e-15	1.12e-13
HAMP	179.358	1.55384	0.199164	7.80182	6.1e-15	1.13e-13
CES1	175.243	1.86596	0.239198	7.8009	6.15e-15	1.14e-13
MUC16	11.4851	1.37891	0.176785	7.79994	6.19e-15	1.15e-13
CPN2	12.4134	2.40896	0.308862	7.79948	6.22e-15	1.15e-13
IGHJ2P	0.916717	2.58459	0.331435	7.79817	6.28e-15	1.16e-13
AL359753.1	2.17581	2.21806	0.28464	7.79252	6.57e-15	1.21e-13
TRAV40	0.927622	2.27359	0.291857	7.79008	6.7e-15	1.24e-13
RP1-153P14.5	1.00012	2.75616	0.354013	7.78546	6.95e-15	1.28e-13
FAIM2	92.9495	1.30585	0.167783	7.78296	7.08e-15	1.31e-13
RP11-476B1.1	1.08529	2.37449	0.305313	7.77721	7.41e-15	1.37e-13
MIR4420	0.753328	2.07534	0.266974	7.77356	7.63e-15	1.41e-13
ABI3BP	1168.4	1.46296	0.188306	7.76906	7.91e-15	1.46e-13
TRAJ6	0.826116	2.17288	0.27969	7.76889	7.92e-15	1.46e-13
NTNG2	123.117	1.19682	0.15407	7.76803	7.97e-15	1.47e-13
KB-173C10.1	0.918973	1.83458	0.236298	7.76385	8.24e-15	1.51e-13
RP11-830F9.6	3.02914	1.62	0.209009	7.75087	9.13e-15	1.68e-13
RPS16P5	0.694397	2.01529	0.260471	7.73709	1.02e-14	1.86e-13
DIO3OS	20.1921	1.58776	0.205326	7.73289	1.05e-14	1.93e-13
RP11-271K11.5	7.39087	1.14412	0.148055	7.72767	1.1e-14	2.01e-13
TRAPPC3L	4.66447	1.37184	0.177781	7.71646	1.2e-14	2.19e-13
AP000476.1	19.66	1.38208	0.179125	7.71577	1.2e-14	2.2e-13
IGHV3-16	1.41771	2.49934	0.32403	7.71332	1.23e-14	2.24e-13
CLC	1.25835	2.44557	0.317391	7.70521	1.31e-14	2.38e-13
RP11-1094M14.12	0.68214	2.34193	0.304112	7.70089	1.35e-14	2.46e-13
TRBV16	1.14681	2.72725	0.35419	7.69997	1.36e-14	2.48e-13
RP11-374F3.5	12.6763	1.08803	0.141529	7.68771	1.5e-14	2.72e-13
RP11-20J15.3	5.72847	1.54324	0.200885	7.6822	1.56e-14	2.84e-13
FRMPD1	38.1157	1.46143	0.190328	7.67846	1.61e-14	2.92e-13
ADAM19	2579.23	1.21138	0.157898	7.67194	1.69e-14	3.07e-13
FAM153C	1.98907	1.90045	0.248158	7.65825	1.88e-14	3.42e-13
CATIP-AS2	1.48964	1.45428	0.19001	7.65369	1.95e-14	3.54e-13
LINC00880	4.43185	1.09018	0.142476	7.65171	1.98e-14	3.59e-13
IL26	1.90253	1.88609	0.246638	7.64722	2.05e-14	3.71e-13
KMO	260.589	1.13168	0.148013	7.64576	2.08e-14	3.76e-13
PRKCQ-AS1	101.023	1.30271	0.170504	7.64032	2.17e-14	3.92e-13
HCP5	2110.29	1.26736	0.165883	7.64007	2.17e-14	3.92e-13
RP11-542M13.2	0.797256	1.89996	0.249191	7.62453	2.45e-14	4.42e-13
RP11-1149O23.2	21.5176	1.24972	0.164115	7.61492	2.64e-14	4.75e-13
CYP11B1	5.99528	3.78692	0.498389	7.59831	3e-14	5.39e-13
IGHV3-25	3.84985	2.21442	0.291438	7.59826	3e-14	5.39e-13
AANAT	15.7278	1.1132	0.146595	7.59374	3.11e-14	5.58e-13
SLC40A1	2688.71	1.11735	0.147271	7.58708	3.27e-14	5.87e-13
GOLGA5P1	0.88463	1.73671	0.228961	7.58517	3.32e-14	5.95e-13
FFAR2	39.366	1.16426	0.153548	7.58239	3.39e-14	6.08e-13
HCAR2	25.8602	1.32819	0.175289	7.57713	3.53e-14	6.32e-13
IL11	107.184	1.77355	0.23411	7.5757	3.57e-14	6.39e-13
RP11-800A3.3	0.755242	2.02477	0.267311	7.5746	3.6e-14	6.44e-13
AC007036.6	4.62584	1.21623	0.160569	7.57452	3.6e-14	6.44e-13
GPR34	269.885	1.02898	0.135968	7.56784	3.79e-14	6.77e-13
RP11-89H19.1	3.59239	1.58801	0.20988	7.56629	3.84e-14	6.85e-13
IGKV1-37	1.24467	2.82589	0.373835	7.55919	4.06e-14	7.22e-13
RP5-894D12.5	0.767064	2.0752	0.274538	7.5589	4.07e-14	7.24e-13
RP11-162J8.3	3.56452	1.35418	0.179343	7.55078	4.33e-14	7.69e-13
RP11-534L20.5	3.70899	1.27904	0.169442	7.54852	4.4e-14	7.82e-13
MSX2P1	4.13556	1.92686	0.255282	7.54796	4.42e-14	7.85e-13
CHI3L2	440.112	1.40837	0.186625	7.54653	4.47e-14	7.93e-13
FER1L4	226.501	1.38475	0.183538	7.54479	4.53e-14	8.04e-13
RP11-44F14.8	2.67763	2.01481	0.267072	7.54407	4.56e-14	8.08e-13
SGIP1	105.657	1.05693	0.140183	7.53963	4.71e-14	8.35e-13
ATP1A4	15.3193	1.53903	0.2042	7.53687	4.81e-14	8.52e-13
CLEC4GP1	4.48782	2.12402	0.281862	7.53567	4.86e-14	8.59e-13
LINC01259	1.036	2.65531	0.352418	7.53456	4.9e-14	8.66e-13
FUNDC2P4	0.786725	1.84676	0.24518	7.53227	4.99e-14	8.81e-13
CEACAMP3	1.55738	2.73031	0.363014	7.52122	5.43e-14	9.56e-13
RP11-368J21.3	26.6585	1.19534	0.159021	7.51689	5.61e-14	9.88e-13
RP11-476D10.1	2.01521	2.05089	0.272851	7.51651	5.63e-14	9.9e-13
EFEMP1	1388.46	1.14425	0.152287	7.51379	5.74e-14	1.01e-12
RP11-294C11.4	2.35433	2.86197	0.381038	7.51096	5.87e-14	1.03e-12
HAAO	264.796	1.11778	0.148952	7.5043	6.18e-14	1.08e-12
NLRP12	17.8952	1.20428	0.16086	7.48652	7.07e-14	1.24e-12
RP11-535A5.1	1.31332	2.08179	0.278099	7.4858	7.11e-14	1.25e-12
LINC00707	15.6999	1.78444	0.23839	7.4854	7.13e-14	1.25e-12
MYZAP	23.9568	1.24259	0.166016	7.48481	7.17e-14	1.25e-12
IL15	206.434	1.09454	0.146295	7.48169	7.34e-14	1.28e-12
RP11-170L3.5	0.873655	2.51587	0.336306	7.4809	7.38e-14	1.29e-12
GGT1	474.88	1.16816	0.156185	7.47935	7.47e-14	1.3e-12
HLA-DRB9	18.1669	1.47377	0.197046	7.47932	7.47e-14	1.3e-12
CTD-2536I1.2	6.93975	1.29992	0.173834	7.47793	7.55e-14	1.32e-12
RP11-20G13.4	1.28696	1.7762	0.237573	7.47647	7.63e-14	1.33e-12
IGLV3-30	1.24586	2.68732	0.359615	7.47277	7.85e-14	1.37e-12
CTB-47B11.3	4.89937	1.25056	0.16747	7.46736	8.18e-14	1.42e-12
RP11-294C11.5	1.35074	2.45658	0.329223	7.46175	8.54e-14	1.48e-12
RP11-638I2.10	6.00858	1.10385	0.147953	7.46079	8.6e-14	1.5e-12
KLRF1	27.2905	1.21008	0.162464	7.44826	9.46e-14	1.64e-12
TXNDC2	3.30173	1.26393	0.169722	7.44708	9.54e-14	1.66e-12
RP11-798K3.3	0.772161	1.93304	0.259614	7.44583	9.63e-14	1.67e-12
AMZ1	44.7218	1.24455	0.167203	7.44335	9.82e-14	1.7e-12
CTD-2509G16.3	0.759177	2.50068	0.33624	7.4372	1.03e-13	1.78e-12
BTNL3	2.11244	2.08892	0.281329	7.42518	1.13e-13	1.94e-12
IGLV3-24	1.29705	2.97089	0.400365	7.42046	1.17e-13	2.01e-12
TMEM244	3.21408	2.02465	0.272911	7.41872	1.18e-13	2.04e-12
SLC1A2	45.633	1.4979	0.201936	7.4177	1.19e-13	2.05e-12
CTD-2033D15.2	8.52773	1.40095	0.188886	7.4169	1.2e-13	2.07e-12
SLC5A5	9.50462	1.28102	0.172967	7.40618	1.3e-13	2.24e-12
AC008984.2	1.59877	1.3909	0.187856	7.40408	1.32e-13	2.27e-12
SULT1B1	44.7538	1.39883	0.188968	7.4025	1.34e-13	2.3e-12
IGKV1OR-2	1.12902	2.44617	0.33048	7.40188	1.34e-13	2.31e-12
C12orf77	1.59721	2.21426	0.299341	7.39711	1.39e-13	2.39e-12
RP11-1149O23.3	53.5392	1.13585	0.153629	7.39345	1.43e-13	2.46e-12
AC008746.10	1.69708	1.25503	0.170007	7.38225	1.56e-13	2.67e-12
RP11-1084E5.1	6.40207	1.84088	0.249628	7.37451	1.65e-13	2.82e-12
[truncated: 1,051 more rows]

## Sheet: Supplementary Table S3
Supplementary Table S3. Gene set enrichment analysis for Hallmark gene sets and KEGG pathways between low and high methylation groups
ID	Description	setSize	enrichmentScore	NES	pvalue	p.adjust	qvalues	rank	leading_edge	core_enrichment
HALLMARK_ALLOGRAFT_REJECTION	HALLMARK_ALLOGRAFT_REJECTION	195	0.837883	2.29361	1e-10	1.06e-09	8.42e-10	3223	tags=68%, list=10%, signal=61%	6363/10563/4050/973/3458/50852/959/915/27240/916/3932/3002/926/4283/5551/917/919/924/914/3001/2833/3112/925/356/6352/3561/5788/3558/56253/3683/8807/6367/3702/3824/6351/10225/4065/3394/3560/729230/1234/5777/3117/5199/3553/7535/3594/7454/3593/6775/3111/7124/972/8651/3689/3122/3559/3606/940/5579/3059/3109/8477/941/2268/4689/11184/9450/6688/942/6347/10261/1520/920/3108/3589/894/6354/958/5552/2634/356…
HALLMARK_COMPLEMENT	HALLMARK_COMPLEMENT	200	0.737603	2.02354	1e-10	1.06e-09	8.42e-10	4626	tags=52%, list=15%, signal=45%	1380/3003/959/3932/3002/3001/6352/2811/1378/9806/5341/7454/838/2625/1191/2793/712/2219/5646/3659/1356/714/1520/10125/4057/3816/7941/5265/23533/2207/6280/718/5294/978/3569/5698/6283/4321/716/4067/60489/5329/717/3697/3937/5054/7980/2919/715/629/1803/3684/843/4973/5292/725/1847/8942/64167/710/3717/7128/5641/1075/51056/3988/200316/2152/7076/391/2147/1508/3660/341/5251/462/1512/5055/4199/3665/1509/534…
HALLMARK_IL2_STAT5_SIGNALING	HALLMARK_IL2_STAT5_SIGNALING	194	0.712311	1.95061	1e-10	1.06e-09	8.42e-10	4421	tags=42%, list=14%, signal=36%	4050/399/6402/3604/29851/962/1233/3394/8600/3560/8530/3627/3587/8651/3559/8784/8477/5732/115361/974/7133/942/8743/51284/10875/894/6403/10538/1437/8809/943/5243/1326/2323/7850/4907/64866/7293/8728/7052/3566/3563/5292/822/22807/1435/3976/3586/650/55509/84525/4616/8320/6004/1493/152007/130589/5583/56990/9144/3596/9249/158219/8829/462/1154/7185/5325/1522/26018/9308/3682/3459/10888/2623/1291/760/6095/…
HALLMARK_IL6_JAK_STAT3_SIGNALING	HALLMARK_IL6_JAK_STAT3_SIGNALING	87	0.795609	2.0851	1e-10	1.06e-09	8.42e-10	2737	tags=55%, list=9%, signal=51%	10563/4050/4283/3561/1791/952/1439/3553/3627/3594/7124/6373/8651/3559/3601/3659/10148/3581/7133/2921/1441/23533/64109/6354/929/1437/3569/8809/1326/1230/7850/2919/6772/3162/3566/3563/9021/5292/1435/1438/3574/7040/5967/7097/5320/3554/10379/94
HALLMARK_INFLAMMATORY_RESPONSE	HALLMARK_INFLAMMATORY_RESPONSE	197	0.792351	2.17019	1e-10	1.06e-09	8.42e-10	3416	tags=59%, list=11%, signal=53%	1236/1440/3932/6402/969/4283/4049/3575/10663/6352/2811/8807/3604/6367/962/3560/3553/3627/3593/3587/3738/6373/6364/6369/8685/3606/6372/6504/3601/5732/3659/1880/10148/1536/9034/5724/7133/970/29933/6347/4210/2643/8743/2357/10125/27074/1441/64127/23533/1240/4224/6401/366/5734/10507/6869/10630/6354/958/929/3569/8809/6506/2769/719/3552/4067/5329/3576/3937/114548/3732/5739/187/5054/7832/4481/60675/5008/…
HALLMARK_INTERFERON_ALPHA_RESPONSE	HALLMARK_INTERFERON_ALPHA_RESPONSE	95	0.79082	2.09079	1e-10	1.06e-09	8.42e-10	5660	tags=82%, list=18%, signal=68%	6402/3627/6373/972/3659/115361/9034/27074/94240/10437/2634/5698/716/8638/6890/3566/567/64761/91543/9246/3600/1435/219285/3574/129607/3669/3107/54625/9111/5721/7318/116071/9636/51056/3430/83666/10379/684/10964/6737/5720/9830/5696/3431/64135/10628/4938/3429/3660/10561/3665/79132/8519/4599/54809/834/841/3437/10906/51667/81894/3433/10544/961/55601/6773/10410/5359/10581/135112/11274/85441/8767/5684/55…
HALLMARK_INTERFERON_GAMMA_RESPONSE	HALLMARK_INTERFERON_GAMMA_RESPONSE	198	0.803675	2.20148	1e-10	1.06e-09	8.42e-10	4809	tags=73%, list=15%, signal=62%	55024/969/4283/3001/81030/6352/3620/2841/3394/952/3560/1439/5777/3117/3627/4261/6775/3587/6373/972/8651/29126/3123/6375/2209/10068/6398/3695/3601/3659/115361/942/6347/2643/8743/2357/22914/3108/9934/10875/94240/1240/6403/10437/6354/958/7127/7412/3569/5698/84166/716/7903/10791/80830/3663/3937/8638/6890/5699/3106/715/629/57823/6772/3566/6648/4792/9021/567/64761/8673/91543/5292/9246/3600/25939/219285…
HALLMARK_KRAS_SIGNALING_UP	HALLMARK_KRAS_SIGNALING_UP	194	0.677328	1.85481	1e-10	1.06e-09	8.42e-10	4153	tags=44%, list=13%, signal=39%	27299/3575/3561/10320/951/3394/3553/51311/3627/80380/3587/6364/3689/3936/1794/639/7805/28959/9892/11184/330/7133/55365/1520/7462/3290/50856/7852/2207/1240/894/50486/7476/1437/101/4319/719/4318/10912/5243/5328/5329/4674/629/2745/2048/5175/56729/1636/1438/2069/3976/3624/9935/650/2162/2517/6004/7128/90865/2324/7035/5284/9945/5473/6447/5696/8829/7851/8808/7185/10205/9358/685/25907/26499/7869/83483/33…
HALLMARK_TNFA_SIGNALING_VIA_NFKB	HALLMARK_TNFA_SIGNALING_VIA_NFKB	198	0.727428	1.99262	1e-10	1.06e-09	8.42e-10	4279	tags=49%, list=13%, signal=43%	969/3575/6352/3604/6351/3553/3627/5341/3593/7124/6373/6364/3606/6372/941/3601/3659/1880/9034/25816/330/6347/2643/2921/2920/50486/5734/7127/1437/3569/3552/5328/1326/5329/6890/5054/7832/2919/6648/4973/4792/5791/9021/80149/1844/1435/11182/3976/3624/602/5971/1847/650/8942/10365/4616/7097/7128/1843/4791/55332/9945/7538/1906/56937/1052/64135/23529/2152/1959/3383/5806/51561/8837/23308/5055/7185/3371/235…
KEGG_ALLOGRAFT_REJECTION	KEGG_ALLOGRAFT_REJECTION	35	0.905606	2.14008	1e-10	1.06e-09	8.42e-10	2624	tags=91%, list=8%, signal=84%	3458/959/3002/5551/3112/356/3558/3117/3593/3111/7124/3119/3122/3118/3127/940/3123/3109/3115/941/3113/942/3108/958/3106/3134/3586/3135/3107/3133/3592/3105
KEGG_ANTIGEN_PROCESSING_AND_PRESENTATION	KEGG_ANTIGEN_PROCESSING_AND_PRESENTATION	81	0.814131	2.1229	1e-10	1.06e-09	8.42e-10	3174	tags=56%, list=10%, signal=50%	926/4049/3112/925/3824/3805/3117/4261/3812/3821/3811/3111/3119/972/3122/3118/3127/3123/3109/3115/3113/1520/920/3108/3804/10437/3809/3802/6890/3106/3134/567/3135/3107/115653/3133/5721/6891/5641/3105/3452/6892/5720/8302/1508
KEGG_CELL_ADHESION_MOLECULES_CAMS	KEGG_CELL_ADHESION_MOLECULES_CAMS	127	0.734211	1.98295	1e-10	1.06e-09	8.42e-10	2388	tags=43%, list=8%, signal=40%	959/6402/926/3385/5133/914/3112/925/923/5788/3683/29851/6693/3117/26047/80380/3111/3119/3689/3122/3118/29126/3127/940/3123/6404/3109/3115/3695/941/3113/942/920/3108/6614/6403/6401/10666/958/7412/3384/57863/3106/3684/3134/7122/5175/933/3135/5010/3107/3133/4359/23562/1493
KEGG_CHEMOKINE_SIGNALING_PATHWAY	KEGG_CHEMOKINE_SIGNALING_PATHWAY	185	0.784293	2.14702	1e-10	1.06e-09	8.42e-10	2857	tags=42%, list=9%, signal=39%	6366/643/6363/10563/1236/1235/6374/10235/4283/2833/10663/6352/6370/2829/6367/3702/6351/1233/6846/5880/10803/653361/729230/1234/7409/3627/6346/7454/1237/6355/6373/6364/6369/2793/5579/1232/6375/6372/1794/2268/3577/414062/3055/6347/2921/3718/6348/6358/7852/23533/2920/5294/6387/6354/2185/4067/10344/6357/3576/6356/1230/2919/6772/3579/58191/4792/9844/113/6362/3717/196883/6360/409/1524/94235/5330/5473/9…
KEGG_CYTOKINE_CYTOKINE_RECEPTOR_INTERACTION	KEGG_CYTOKINE_CYTOKINE_RECEPTOR_INTERACTION	261	0.789512	2.18384	1e-10	1.06e-09	8.42e-10	3741	tags=60%, list=12%, signal=54%	6366/643/23495/6363/10563/1236/4050/1235/6374/3458/608/1440/959/59067/939/4283/4049/3575/116379/2833/356/10913/50615/10663/6352/3561/3558/6370/2829/8807/3604/6367/2322/6351/1233/6846/10803/115650/8600/3560/1439/729230/8740/1234/3553/3627/6346/3594/3593/3587/1237/944/7124/6355/6373/6364/6369/3559/3606/1232/8784/6375/6372/3601/3577/3581/414062/7133/970/55801/6347/8743/2921/6348/3589/282618/6358/144…
KEGG_GRAFT_VERSUS_HOST_DISEASE	KEGG_GRAFT_VERSUS_HOST_DISEASE	37	0.910898	2.17468	1e-10	1.06e-09	8.42e-10	2624	tags=97%, list=8%, signal=89%	3458/3002/5551/3112/356/3558/3824/3117/3553/3812/3821/3811/3111/7124/3119/3122/3118/3127/940/3123/3109/3115/941/3113/942/3108/3804/3569/3552/3802/3106/3134/3135/3107/3133/3105
KEGG_HEMATOPOIETIC_CELL_LINEAGE	KEGG_HEMATOPOIETIC_CELL_LINEAGE	84	0.847258	2.21285	1e-10	1.06e-09	8.42e-10	2709	tags=67%, list=9%, signal=61%	1380/2208/931/930/1440/915/916/926/917/924/921/3575/914/925/1791/2811/2322/951/952/1378/910/3553/911/7124/913/3122/3559/3127/3123/2209/3581/920/3589/1441/290/2814/1436/929/1437/3569/3552/912/2323/7850/3684/3566/3563/933/1435/1438/3574/7066/945/3678/3568/3554
KEGG_INTESTINAL_IMMUNE_NETWORK_FOR_IGA_PRODUCTION	KEGG_INTESTINAL_IMMUNE_NETWORK_FOR_IGA_PRODUCTION	46	0.8764	2.15846	1e-10	1.06e-09	8.42e-10	2228	tags=74%, list=7%, signal=69%	23495/57379/608/959/3112/3558/6370/29851/10803/115650/3117/3111/3119/3122/3118/3127/940/3123/3109/3115/3695/941/3601/3113/942/3108/7852/6387/958/3569/10673/3600/3586/7040
KEGG_LEISHMANIA_INFECTION	KEGG_LEISHMANIA_INFECTION	70	0.820934	2.11566	1e-10	1.06e-09	8.42e-10	2566	tags=56%, list=8%, signal=51%	3458/3112/653361/1378/5777/3117/3553/3593/3111/7124/3119/3689/3122/3118/3127/3123/5579/2209/3109/3115/3113/4689/4688/3108/2215/2214/718/3552/5603/3684/6772/4792/1535/3586/7040/3717/7097/3592/7099
KEGG_NATURAL_KILLER_CELL_MEDIATED_CYTOTOXICITY	KEGG_NATURAL_KILLER_CELL_MEDIATED_CYTOTOXICITY	132	0.766985	2.07462	1e-10	1.06e-09	8.42e-10	3191	tags=44%, list=10%, signal=40%	3458/4068/3932/3002/259197/5551/919/356/3683/3824/962/5880/3805/5777/7535/7409/3812/3821/3811/7124/10870/3689/5579/117157/8743/7305/22914/2215/2214/23533/51744/2207/9436/3804/5294/5336/2185/1437/3384/3809/3802/27040/3937/9437/3106/6850/8797/3135/3107/3133/3456/154064/3105/3452/5582/135250/3383/4277
KEGG_PRIMARY_IMMUNODEFICIENCY	KEGG_PRIMARY_IMMUNODEFICIENCY	35	0.909565	2.14943	1e-10	1.06e-09	8.42e-10	1693	tags=71%, list=5%, signal=68%	930/23495/57379/973/3543/959/915/916/3932/926/3575/925/3561/5788/29851/115650/7535/29760/4261/3718/920/326/695/958/6890
KEGG_SYSTEMIC_LUPUS_ERYTHEMATOSUS	KEGG_SYSTEMIC_LUPUS_ERYTHEMATOSUS	55	0.83474	2.08478	1e-10	1.06e-09	8.42e-10	3388	tags=73%, list=11%, signal=65%	3458/959/3112/3117/3111/7124/3119/3122/3118/3127/940/713/3123/712/2209/3109/3115/941/730/3113/714/942/3108/2215/2214/718/958/716/717/715/3586/720/721/2213/1511/1991/6737/731/2212/9103
KEGG_T_CELL_RECEPTOR_SIGNALING_PATHWAY	KEGG_T_CELL_RECEPTOR_SIGNALING_PATHWAY	107	0.756613	2.02434	1e-10	1.06e-09	8.42e-10	2622	tags=32%, list=8%, signal=29%	3458/959/915/916/3932/926/917/919/5133/925/5788/3558/84433/3702/29851/5777/7535/7409/7124/5588/940/10125/920/23533/5294/1437/1326/27040/3937/5603/4792/3586/1493/9402
KEGG_AUTOIMMUNE_THYROID_DISEASE	KEGG_AUTOIMMUNE_THYROID_DISEASE	50	0.842392	2.09741	2.06e-10	2.1e-09	1.66e-09	2816	tags=62%, list=9%, signal=57%	959/3002/5551/3112/356/3558/3117/7253/3111/3119/3122/3118/3127/940/3123/3109/3115/941/3113/942/3108/958/3106/3134/3586/3135/3107/3133/1493/3105/3452
KEGG_RIBOSOME	KEGG_RIBOSOME	88	-0.62671	-2.2637	1.21e-09	1.18e-08	9.36e-09	9429	tags=78%, list=30%, signal=55%	6142/6205/11224/6135/6160/6207/6171/6155/6169/6203/6143/3921/6161/6133/6164/6173/6176/6229/6138/6128/6206/6218/6147/6224/6191/6154/6137/6194/6175/6217/6141/6168/6227/6232/6130/6223/6167/6234/6188/6144/6187/51187/23521/6209/6159/9045/25873/6201/6146/6202/6139/6156/200916/6124/6136/6228/9349/6122/6189/6125/6132/6193/6204/4736/6222/6129/6192/284288/6123
KEGG_TOLL_LIKE_RECEPTOR_SIGNALING_PATHWAY	KEGG_TOLL_LIKE_RECEPTOR_SIGNALING_PATHWAY	102	0.725881	1.93355	2.38e-09	2.23e-08	1.76e-08	4075	tags=40%, list=13%, signal=35%	4283/6352/6351/3553/51311/3627/3593/7124/6373/941/942/51284/6348/23533/5294/3929/958/929/3569/1326/3576/3663/5603/6772/4792/3456/7097/3592/7099/3452/9641/353376/54106/3665/7100/7096/841/10333/4615/3455/23643
KEGG_TYPE_I_DIABETES_MELLITUS	KEGG_TYPE_I_DIABETES_MELLITUS	41	0.841049	2.05123	3.08e-09	2.77e-08	2.19e-08	2793	tags=83%, list=9%, signal=76%	3458/3002/5551/4049/3112/356/3558/3117/3553/3593/3111/7124/3119/3122/3118/3127/940/3123/3109/3115/941/3113/942/3108/3552/5799/3106/3134/3135/3107/3133/3592/3105/5798
KEGG_JAK_STAT_SIGNALING_PATHWAY	KEGG_JAK_STAT_SIGNALING_PATHWAY	155	0.675619	1.83802	6.3e-09	5.46e-08	4.32e-08	3740	tags=41%, list=12%, signal=36%	3458/1440/59067/3575/116379/50615/3561/3558/3560/1439/5777/3594/3593/6775/3587/8651/3559/3601/3581/55801/3718/3589/282618/1441/23533/894/5294/64109/1437/3569/50616/338376/5008/6772/149233/3566/3563/9021/5292/3600/1438/3574/3976/3586/11009/3717/3456/3592/3467/3568/3596/10379/3452/23529/51561/3562/1154/282616/5618/3459/282617/868/163702
HALLMARK_EPITHELIAL_MESENCHYMAL_TRANSITION	HALLMARK_EPITHELIAL_MESENCHYMAL_TRANSITION	197	0.648265	1.77555	6.8e-09	5.68e-08	4.5e-08	5309	tags=50%, list=17%, signal=42%	9235/4314/6372/26585/4312/290/6387/7412/3918/3569/22943/7424/25890/5329/131578/3576/10409/5054/4907/7980/2919/7057/7052/11010/50863/822/3600/4982/3624/2517/7040/4616/1294/4060/7128/6876/3678/4837/7456/7070/56937/6424/1634/1009/4016/2199/3487/2303/1842/7076/1289/25878/1277/5806/1296/1311/3371/1292/2331/10516/10398/2669/1281/5159/355/1293/633/7169/7474/51330/59/2247/1278/3398/7045/3486/5744/3909/21…
KEGG_B_CELL_RECEPTOR_SIGNALING_PATHWAY	KEGG_B_CELL_RECEPTOR_SIGNALING_PATHWAY	75	0.759385	1.95897	1.88e-08	1.51e-07	1.2e-07	1985	tags=31%, list=6%, signal=29%	1380/930/973/84433/27071/5880/5777/7409/29760/971/3635/5579/974/118788/23533/695/11025/5294/5336/4067/6850/4792/933
KEGG_NOD_LIKE_RECEPTOR_SIGNALING_PATHWAY	KEGG_NOD_LIKE_RECEPTOR_SIGNALING_PATHWAY	61	0.765684	1.9264	5.75e-08	4.49e-07	3.55e-07	2381	tags=43%, list=8%, signal=40%	6352/9051/3553/838/7124/6355/3606/330/6347/4210/64127/2920/6354/3569/6357/3576/5603/114548/6356/2919/22861/4792/4671/64170/58484/7128
HALLMARK_APOPTOSIS	HALLMARK_APOPTOSIS	159	0.654114	1.77861	9.18e-08	6.93e-07	5.49e-07	3765	tags=31%, list=12%, signal=28%	969/5551/914/356/952/3553/7124/1191/3606/3659/330/2643/8743/894/929/3569/2769/3552/6890/7832/3162/6648/2069/650/3669/4616/3456/8900/4060/1540/5330/3489/1806/1634/10628/7076/2147/8837/3082/5366/638/834/5159/355/841/633/3459/51330/3875/2876
KEGG_ASTHMA	KEGG_ASTHMA	28	0.865059	1.9835	2.49e-07	1.82e-06	1.44e-06	3210	tags=79%, list=10%, signal=71%	959/3112/3117/3111/7124/3119/3122/3118/3127/3123/3109/3115/3113/3108/2207/958/6356/2205/3586/3596/6037/3562
KEGG_VIRAL_MYOCARDITIS	KEGG_VIRAL_MYOCARDITIS	68	0.743893	1.90084	4.01e-07	2.85e-06	2.25e-06	2624	tags=40%, list=8%, signal=37%	959/5551/3112/3683/5880/3117/3111/3119/3689/3122/3118/3127/940/3123/3109/3115/941/3113/942/3108/958/3106/3134/3135/3107/3133/3105
HALLMARK_MYC_TARGETS_V1	HALLMARK_MYC_TARGETS_V1	194	-0.44665	-1.81111	5.59e-07	3.85e-06	3.05e-06	13653	tags=69%, list=43%, signal=39%	1965/51020/6240/7913/5901/220988/7416/7398/3183/1854/4686/6634/8894/10574/6426/8318/7324/26121/8669/3181/7514/23016/8886/10971/2935/10921/3068/890/1977/2107/6428/3837/7458/5036/10728/51690/6150/3066/3939/4171/10575/6434/6633/5902/11137/65005/10291/3475/7284/6418/1933/6629/10236/7027/10987/1964/23450/2806/1973/821/2547/9136/10907/7307/22948/1503/5478/11260/4830/10576/3192/8664/4085/4673/26135/7531…
KEGG_COMPLEMENT_AND_COAGULATION_CASCADES	KEGG_COMPLEMENT_AND_COAGULATION_CASCADES	69	0.707669	1.81751	8.84e-06	5.91e-05	4.68e-05	4557	tags=59%, list=14%, signal=51%	1380/1378/713/712/730/714/5265/718/716/719/1675/5328/5329/717/5054/715/629/728/5345/725/2162/710/623/720/721/5624/7035/3053/7056/731/2152/2147/7450/462/5340/722/3075/732/4153/2/733
KEGG_LEUKOCYTE_TRANSENDOTHELIAL_MIGRATION	KEGG_LEUKOCYTE_TRANSENDOTHELIAL_MIGRATION	114	0.637945	1.70693	2.45e-05	0.000159128	0.000125985	4272	tags=39%, list=13%, signal=34%	399/3683/3702/5880/653361/7409/83593/3689/5579/1536/4689/4688/7852/23533/5294/6387/5336/7412/2185/4318/5603/3684/7122/1535/5175/5010/23562/7294/7070/5582/58494/3383/1003/10398/3676/4633/2771/7430/6494/90952/89/9075/10686/7408
HALLMARK_COAGULATION	HALLMARK_COAGULATION	138	0.6093	1.64585	3.91e-05	0.000247419	0.000195887	4557	tags=41%, list=14%, signal=35%	2811/5341/1191/4314/712/4312/5265/4224/718/4319/716/4318/1675/5328/717/3697/5054/7980/715/629/1803/7057/4973/5175/710/5624/5641/9104/3273/9615/344/7056/731/2152/335/7076/2147/1508/341/7450/462/1512/5055/1311/10603/5340/2815/7044/5155/345/3075/732/4153/5654/2/733
KEGG_CYTOSOLIC_DNA_SENSING_PATHWAY	KEGG_CYTOSOLIC_DNA_SENSING_PATHWAY	52	0.700883	1.75134	0.000245036	0.00150891	0.00119464	3530	tags=33%, list=11%, signal=29%	81030/6352/6351/3553/3627/3606/3569/11035/9447/4792/3456/90865/3452/9641/3665/23586/834
KEGG_FC_EPSILON_RI_SIGNALING_PATHWAY	KEGG_FC_EPSILON_RI_SIGNALING_PATHWAY	79	0.645274	1.67226	0.000301567	0.0018094	0.00143254	2628	tags=28%, list=8%, signal=26%	26279/5880/7409/3635/7124/5579/23533/2207/695/5294/5322/5336/1437/4067/27040/3937/5603/2205/6850/391013/5320/3596
KEGG_NEUROACTIVE_LIGAND_RECEPTOR_INTERACTION	KEGG_NEUROACTIVE_LIGAND_RECEPTOR_INTERACTION	271	0.512104	1.418	0.000407357	0.00238304	0.00188671	4447	tags=35%, list=14%, signal=31%	1269/6753/27334/3001/8698/5023/22953/5026/286530/53829/7253/2358/1134/5646/5732/10800/55584/5724/9340/5729/2357/5644/5031/9934/1142/5737/2837/5734/6869/9248/116443/2359/719/1814/135/7433/5739/187/148/64106/150/4889/5733/1816/728/59350/2859/1901/2892/2642/4158/3352/6752/140/3360/4142/2834/3354/2696/4886/623/799/8001/4887/83551/9002/1812/2831/3363/1511/3269/2147/10886/84539/886/5340/185/6755/5618/1…
HALLMARK_E2F_TARGETS	HALLMARK_E2F_TARGETS	195	-0.368103	-1.50852	0.000420398	0.00239934	0.00189961	13539	tags=60%, list=43%, signal=35%	3184/5424/7037/204/1965/7913/5901/5511/983/7398/10248/9738/1854/1111/6426/3925/6628/1786/11051/5810/5558/81611/10733/7514/10615/675/1031/4605/11113/2935/11340/10664/146909/3159/8914/29893/64785/5036/672/9918/5889/4171/6941/6434/10274/5902/24137/3978/79733/701/8243/11004/23165/5426/9924/7374/9183/1163/29028/993/29980/147841/2547/4436/9700/84312/54556/3149/79677/1503/4830/5411/29089/5885/51747/7907…
HALLMARK_XENOBIOTIC_METABOLISM	HALLMARK_XENOBIOTIC_METABOLISM	196	0.546205	1.49657	0.000584698	0.0032576	0.00257912	4520	tags=31%, list=14%, signal=26%	6370/3394/225/8876/8714/28959/1066/2643/1586/3290/10653/366/2203/978/116285/2328/316/3697/5054/5699/629/6999/29785/4121/3162/283537/586/5730/6898/8942/5967/1401/7448/217/3273/26999/6539/3554/3700/2326/2646/3487/4502/5340/355/8644/53/9060/1969/3398/7498/760/26998/4153/3484/2192/348/3479/2099/29950
KEGG_TRYPTOPHAN_METABOLISM	KEGG_TRYPTOPHAN_METABOLISM	39	0.717941	1.74171	0.000774996	0.00421742	0.00333903	2346	tags=36%, list=7%, signal=33%	169355/3620/259307/26/11185/438/316/1545/6999/8564/23498/15/8942/217
KEGG_PRION_DISEASES	KEGG_PRION_DISEASES	35	0.716862	1.69405	0.00141126	0.00750533	0.00594214	1487	tags=23%, list=5%, signal=22%	6352/3553/713/712/730/714/3569/3552
HALLMARK_MYC_TARGETS_V2	HALLMARK_MYC_TARGETS_V2	58	-0.51024	-1.73441	0.00165436	0.00860266	0.00681092	11040	tags=71%, list=35%, signal=46%	9064/51154/6949/51388/7374/6832/9136/4839/23481/54663/81887/23082/79077/2193/56342/3099/5245/10196/51491/83743/9221/9238/27340/10528/3329/56915/23160/26354/11335/79711/10514/1019/4869/64216/4173/7965/6652/705/27346/6573/4609
KEGG_APOPTOSIS	KEGG_APOPTOSIS	87	0.601915	1.57747	0.00169452	0.00861993	0.00682459	5153	tags=32%, list=16%, signal=27%	356/1439/3553/7124/330/8743/23533/5294/3552/843/3563/4792/3656/8797/3554/9020/11213/8837/3562/355/841/4615/840/4914/51135/5293/8717/5533
KEGG_RIG_I_LIKE_RECEPTOR_SIGNALING_PATHWAY	KEGG_RIG_I_LIKE_RECEPTOR_SIGNALING_PATHWAY	69	0.621115	1.59521	0.00264538	0.0131706	0.0104275	3599	tags=29%, list=11%, signal=26%	3627/3593/7124/3576/5603/338376/843/4792/3456/3592/1540/3467/9636/3452/9641/64135/3665/79132/23586/841
KEGG_FC_GAMMA_R_MEDIATED_PHAGOCYTOSIS	KEGG_FC_GAMMA_R_MEDIATED_PHAGOCYTOSIS	93	0.555226	1.47012	0.00979577	0.0477544	0.0378082	3845	tags=26%, list=12%, signal=23%	5788/5880/653361/7409/7454/3635/5579/2209/1794/3055/2214/23533/5294/5336/4067/27040/6850/2213/5582/2212/9103/8877/3985/3984

## Sheet: Supplementary Table S1
Supplementary Table S1. The clinical, methylation and qPCR data of 104 melanoma patients from our FAHZZU cohort
Responder	SampleID	AJCC.stage	qPCR	double	Actin	GAPDH	qMSP	cg06787669	cg10673833	cg21188037	cg22111043	PFS.time	SampleID.2	PFI	cg10673833class	cg22111043class	cg21188037class
Poor responder	1	IV	1	0.0625815	0.01461	0.26381	1	0	0.497368	0.9719	0.811401	138	1	1	low	low	high
Good responder	2	IV	2	0.0219236	0.00412	0.11485	2	0	0.564128	0.976811	0.845703	186	2	1	low	high	high
Poor responder	3	IV	3	0.070502	0.01916	0.25602	3	0	0.517696	0.968336	0.751728	124	3	1	low	low	high
Poor responder	6	IV	6	0.097717	0.05964	0.15877	6		0.315395	0.86154	0.623707	85	6	1	low	low	low
Good responder	7	IV	7	0.0144091	0.00431	0.04839	7		0.664914	0	0.897408	296	7	1	high	high	low
Poor responder	8	IV	8	0.00312112	0.00141	0.00695	8	0.0643156	0.722475	0.805895	0.841067	47	8	1	high	high	low
Poor responder	9	IV	9	0.00137367	0.00075	0.00258	9	0	0.477771	0.805863	0.842203	144	9	1	low	high	low
Good responder	10	IV	10	0.00271	0.00089	0.00824	10	0.14361	0.41743	0.707319	0.790056	324	10	1	low	low	low
Good responder	11	III	11	0.00482	0.00078	0.02932	11	0	0.159739	0.260556	0.599245	606	11	1	low	low	low
Poor responder	12	IV	12	0.0197	0.00837	0.04682	12		0.274885	0.974175	0.706251	91	12	1	low	low	high
Good responder	13	IV	13	0.49219	0.00627	37.8091	13	0	0.220379	0.967197	0.760027	293	13	1	low	low	high
Good responder	14	IV	14	0.03177	0.01018	0.09986	14	0	0	0	0.138195	302	14	1	low	low	low
Poor responder	15	IV	15	0.00161	0.00077	0.00334	15	0	0.305431	0.818257	0.553039	197	15	1	low	low	low
Good responder	16	IV	16	0.011	0.00194	0.06222	16	0	0.37093	0.71845	0.828396	371	16	1	low	low	low
Poor responder	17	III	17	0.00744	0.00154	0.03664	17	0	0.37901	0.775711	0.789779	118	17	1	low	low	low
Poor responder	18	IV	18	0.00126	0.00037	0.00427	18	0	0.829305	0.995	0.920165	60	18	1	high	high	high
Good responder	19	IV	19	0.01163	0.00254	0.05323	19	0	0.222066	0.311244	0.637975	667	19	1	low	low	low
Poor responder	20	IV	20	0.00184	0.00053	0.00644	20	0.999978	0.884578	0.940927	0.911701	40	20	1	high	high	high
Poor responder	21	IV	21	0.00424	0.00104	0.01811	21	0.253475	0.310951	0.549547	0.735188	87	21	1	low	low	low
Good responder	22	III	22	0.00378	0.00076	0.01925	22	0.660114	0.417556	0.912996	0.745087	815	22	1	low	low	low
Poor responder	23	IV	23	0.00175	0.00075	0.00411	23	0.685551	0.56894	0.649676	0.83284	95	23	1	low	low	low
Poor responder	24	IV	24	0.04105	0.01085	0.1569	24	0	0.669183	0	0.920563	59	24	1	high	high	low
Good responder	26	IV	26	0.00444	0.00117	0.01657	26	0.996129	0.647383	0.985728	0.818776	499	26	1	high	low	high
Good responder	27	IV	27	0.00459	0.00147	0.01335	27	0.115108	0.339568	0.736775	0.749906	244	27	1	low	low	low
Poor responder	29	III	29	0.01049	0.00165	0.06648	29	0.581825	0.485044	0.906346	0.739599	88	29	1	low	low	low
Poor responder	30	IV	30	0.00576	0.0016	0.02155	30	0.13899	0.388835	0.674357	0.739315	53	30	1	low	low	low
Good responder	31	IV	31	0.00436	0.00099	0.01906	31	0.242196	0.431862	0.735533	0.762648	211	31	1	low	low	low
Poor responder	32	IV	32	0.00112	0.00032	0.00383	32	0.921616	0.736768	0.844764	0.854947	84	32	1	high	high	low
Poor responder	33	IV	33	0.00277	0.00082	0.0099	33	0.00123396	0.247928	0.246822	0.344845	61	33	1	low	low	low
Poor responder	34	III	34	0.00188	0.00068	0.00488	34	0.964506	0.757781	0.928408	0.856946	37	34	1	high	high	high
Good responder	35	III	35	0.05534	0.00493	0.59702	35	0.0896448	0.000543256	0.00768811	0.0924859	605	35	1	low	low	low
Poor responder	36	IV	36	0.0046	0.00145	0.01437	36	0.0260145	0.174178	0.249429	0.578714	45	36	1	low	low	low
Poor responder	38	IV	38	0.01163	0.00217	0.06175	38	0.0330624	0.123331	0.434052	0.547834	47	38	1	low	low	low
Poor responder	39	IV	39	0.31752	0.21934	0.44646	39		0.354807	0.968852	0.875087	49	39	1	low	high	high
Good responder	40	IV	40	0.02735	0.0072	0.1024	40	0.0496484	0.206342	0.400599	0.612494	155	40	1	low	low	low
Good responder	41	IV	41	0.00724	0.00218	0.02451	41	0.99995	0.192031	0.526567	0.608769	353	41	1	low	low	low
Good responder	42	III	42	0.00308	0.00105	0.00893	42	0	0.117695	0.371381	0.55031	332	42	1	low	low	low
Poor responder	43	III	43	0.24758	0.08706	0.69259	43	0.905575	0.441889	0.674135	0.859491	119	43	1	low	high	low
Good responder	44	III	44	0.003	0.00134	0.00679	44		0.554932	0.956973	0.815009	288	44	1	low	low	high
Poor responder	45	IV	45	0.00284	0.00074	0.01093	45	0.986318	0.747802	0.986168	0.900013	48	45	1	high	high	high
Poor responder	46	IV	46	0.0018	0.00043	0.00748	46	0.0434536	0.822391	0.806596	0.93263	86	46	1	high	high	low
Poor responder	47	III	47	0.00043	9e-05	0.00202	47		0.646265	0.7327	0.872829	94	47	1	high	high	low
Good responder	48	IV	48	0.00428	0.00106	0.01708	48		0.212928	0.700285	0.710489	738	48	1	low	low	low
Good responder	49	III	49	0.00204	0.00046	0.00894	49		1	0	0.905944	547	49	1	high	high	low
Poor responder	50	III	50	0.00201	0.00029	0.01371	50	0.905226	0.735126	0.702564	0.91743	66	50	1	high	high	low
Good responder	51	IV	51	0.01203	0.00162	0.08707	51	0.106015	0.213811	0.33402	0.526108	132	51	1	low	low	low
Good responder	52	III	52	0.00292	0.00058	0.01457	52	0.244153	0.694752	0.999829	0.870965	225	52	1	high	high	high
Poor responder	53	III	53	0.00259	0.00053	0.01198	53	0.64924	0.60485	0.904395	0.833286	159	53	1	high	low	low
Good responder	54	III	54	0.00257	0.00043	0.01529	54	0.245885	0.545834	0.924744	0.8358	418	54	1	low	low	high
Poor responder	55	III	55	0.00686	0.0012	0.03642	55	0.0187617	0.279075	0.521446	0.720718	154	55	1	low	low	low
Good responder	56	III	56	0.00251	0.00081	0.00821	56	0	0.374006	0.803978	0.830454	366	56	1	low	low	low
Good responder	57	III	57	0.00382	0.00081	0.01896	57	0.823218	0.650907	0.906134	0.898794	367	57	1	high	high	low
Poor responder	58	IV	58	0.00645	0.00126	0.03383	58	0	0.237071	0.505083	0.698401	228	58	1	low	low	low
Poor responder	59	III	59	0.00452	0.00112	0.01728	59	0	0.165807	0.375674	0.582659	49	59	1	low	low	low
Good responder	61	IV	61	0.05815	0.01376	0.24559	61	0.155941	0.780014	0.920927	0.891871	139	61	1	high	high	low
Good responder	62	III	62	0.02649	0.00729	0.09623	62	0	0.476469	0.965113	0.835828	1246	62	0	low	low	high
Poor responder	64	IV	64	0.45791	0.11194	1.87382	64	0	0.034529	0.0997842	0.223241	130	64	1	low	low	low
Poor responder	65	IV	65	0.18043	0.04411	0.73854	65	0	0.244563	0.607697	0.651503	102	65	1	low	low	low
Good responder	66	III	66	0.01936	0.00567	0.06618	66	0	0.383884	0	0.838749	275	66	1	low	low	low
Good responder	67	III	67	0.02588	0.00632	0.10601	67	0	0.273239	0.865807	0.685932	304	67	1	low	low	low
Good responder	68	III	68	0.0497	0.01317	0.18727	68		0.0592968	0.855151	0.524502	304	68	1	low	low	low
Poor responder	69	IV	69	0.01816	0.00364	0.09064	69	0	0.973413	0	0.947173	39	69	1	high	high	low
Poor responder	70	IV	70	0.01604	0.00254	0.10121	70	0	0.166558	0.000362952	0.600564	135	70	1	low	low	low
Good responder	71	III	71	0.03397	0.00732	0.15756	71	0.0959433	0.407705	0.948674	0.796534	272	71	1	low	low	high
Good responder	72	IV	72	0.0039	0.00173	0.00881	72		0.379673	0	0.838854	917	72	0	low	low	low
Poor responder	73	IV	73	0.00433	0.00084	0.02227	73	0.660236	0.751855	0.999315	0.929887	103	73	1	high	high	high
Poor responder	74	IV	74	0.01746	0.41385	0.07925	74	0	0.423519	0.389066	0.0988675	77	74	1	low	low	low
Poor responder	75	IV	75	0.00574	0.00254	0.01298	75	0	0.603964	0.951082	0.853212	101	75	1	high	high	high
Good responder	76	IV	76	0.07785	0.03063	0.19777	76	0.16342	0.778799	0.995419	0.787243	371	76	1	high	low	high
Poor responder	77	III	77	0.00569	0.00075	0.0434	77	0.190592	0.525675	0.972668	0.871724	44	77	1	low	high	high
Poor responder	78	IV	78	0.00666	0.0031	0.01428	78	0.995974	0.89032	0	0.736118	86	78	1	high	low	low
Poor responder	79	IV	79	0.00302	0.00109	0.00841	79	0	0.476617	0.990439	0.836117	32	79	1	low	low	high
Good responder	80	III	80	0.01126	0.00224	0.05667	80	0	0.287762	0.856674	0.592377	200	80	1	low	low	low
Poor responder	81	IV	81	0.01003	0.003	0.03352	81	0.6343	0.701622	0.958118	0.909098	113	81	1	high	high	high
Poor responder	82	IV	82	0.00781	0.00217	0.02808	82	0	0.352157	0.899765	0.706663	170	82	1	low	low	low
Poor responder	83	IV	83	0.00348	0.00076	0.01589	83	0	0.378189	0.943077	0.763053	175	83	1	low	low	high
Poor responder	84	IV	84	0.01144	0.00798	0.0164	84	0	0.865	0	0.864037	42	84	1	high	high	low
Poor responder	86	IV	86	0.12416	0.34073	0.2699	86		0.312733	0	0.596561	122	86	1	low	low	low
Good responder	87	III	87	0.00232	0.05711	0.01234	87	0.648063	0.579145	0.922559	0.883537	965	87	1	low	high	low
Poor responder	88	IV	88	0.01223	0.00044	0.08732	88	0.922459	0.508181	0.866406	0.846388	93	88	1	low	high	low
Poor responder	89	IV	89	0.018	0.00171	0.05065	89	0	0.690287	0.993853	0.838142	98	89	1	high	low	high
Good responder	90	IV	90	0.00738	0.0064	0.02997	90	0.167608	0.528449	0.995118	0.856326	226	90	1	low	high	high
Poor responder	91	IV	91	0.01194	0.00182	0.02978	91	0	0.433782	0.830252	0.745561	94	91	1	low	low	low
Poor responder	92	IV	92	0.00754	0.00479	0.0189	92	0.230613	0.721591	0.918339	0.813057	42	92	1	high	low	low
Good responder	93	IV	93	0.03651	0.00301	0.22246	93	0.719706	0.634324	0.999983	0.892979	280	93	1	high	high	high
Good responder	94	IV	94	0.00553	0.00599	0.03743	94	0	0.585088	0.936041	0.807643	207	94	1	high	low	high
Poor responder	95	IV	95	0.01835	0.00082	0.01976	95		0.712679	0	0.961351	78	95	1	high	high	low
Poor responder	96	III	96	0.02663	0.01704	0.1283	96	0	0.562029	0.996939	0.829348	63	96	1	low	low	high
Poor responder	97	III	97	0.02714	0.00553	0.12436	97	0	0.395086	0.970467	0.813564	90	97	1	low	low	high
Good responder	98	III	98	0.05377	0.00592	0.34745	98	0.454772	0.379172	0.915869	0.803494	799	98	1	low	low	low
Good responder	99	III	99	0.02535	0.00832	0.19478	99	0.134327	0.666968	0.988476	0.856455	236	99	1	high	high	high
Poor responder	100	IV	100	0.03699	0.0033	0.20426	100	0.826503	0.257206	0.345167	0.575514	133	100	1	low	low	low
Good responder	101	IV	101	0.0186	0.0067	0.12538	101	0.868472	0.481248	0.915767	0.741063	222	101	1	low	low	low
Good responder	102	III	102	0.06461	0.00276	0.48301	102	0	0.521567	0.998229	0.793574	484	102	1	low	low	high
Poor responder	103	IV	103	0.01614	0.00864	0.08744	103	0.0266181	0.109156	0.323607	0.440621	43	103	1	low	low	low
Poor responder	104	III	104	0.05205	0.00298	0.29704	104	0	0.424012	0.984927	0.764586	48	104	1	low	low	high
Poor responder	105	III	105	0.04122	0.00912	0.13853	105		0.869997	0	0.829481	123	105	1	high	low	low
Poor responder	106	IV	106	0.01029	0.01227	0.03692	106	0	0.352441	0.805212	0.7358	112	106	1	low	low	low
Poor responder	107	III	107	0.05128	0.00287	0.24704	107	0.0553749	0.48245	0.801078	0.77704	36	107	1	low	low	low
Good responder	108	III	108	0.02638	0.01064	0.11475	108	0.0726184	0.322705	0.75324	0.761173	327	108	1	low	low	low
Good responder	109	III	109	0.00745	0.00606	0.03043	109	0.494162	0.753091	0.996898	0.917588	626	109	1	high	high	high
Good responder	110	IV	110	0.06127	0.00182	0.44898	110		0.00844837	0.0386	0.417112	252	110	1	low	low	low
Poor responder	111	IV	111	0.0028	0.00836	0.00678	111	0	0.858452	0.886646	0.93219	44	111	1	high	high	low
Poor responder	112	III	112	0.00799	0.00115	0.03993	112	0.267994	0.475921	0.853274	0.824772	113	112	1	low	low	low
